# Supplementary material for: CHARGE syndrome protein CHD7 regulates epigenomic activation of enhancers in granule cell precursors and gyrification of the cerebellum
Source: Nat Commun. 2021 Sep 29;12:5702. doi: 10.1038/s41467-021-25846-3 (PMC8481233; doi:10.1038/s41467-021-25846-3)
Supplement: Supplementary file 4 — Source Data [file 41467_2021_25846_MOESM4_ESM.xlsx]

## Sheet: Fig 2a
Promoters			Active Enhancers			Poised Enhancers
CHD7 -	CHD7 +		CHD7 -	CHD7 +		CHD7 -	CHD7 +
-0.341234	-0.354578		-0.060845	-0.280553		-0.418386	-0.736326
-0.3808	-0.277226		-1.00078	-0.0798013		-0.279948	-1.31793
-0.254893	-0.435702		-0.946547	-1.02215		-0.540912	-0.565873
-0.354231	-0.755927		-0.0106122	-0.186581		-0.426911	-0.422295
-0.365289	-0.3158		0.102847	-1.00385		-0.709049	-0.812411
-0.231446	-0.33929		-0.598622	-0.31929		-0.312798	-1.19085
0.0541901	-0.319825		-0.521001	-0.756867		0.0724061	-0.599765
-0.425536	-0.479774		-0.189394	-0.433931		-0.233145	-0.359583
-0.553967	-0.299127		-0.427622	-1.40953		-1.11573	-0.388939
-0.23533	-0.309843		-0.116045	-0.747352		-0.0712335	-0.163415
0.288643	-0.223875		-0.263909	-0.672936		-0.820277	-0.175155
-0.391907	-0.147738		-0.0903489	-0.851153		-0.512289	-0.611392
-0.172721	-0.345695		-0.255437	-0.471117		-1.98186	-0.355597
-0.33734	-0.265083		-0.173655	-1.05364		-0.825111	-0.537825
0.0801934	-0.406971		-0.077245	0.136908		-0.262722	-0.667818
0.0106217	-0.329724		-0.394181	-0.312416		-0.351068	0.0883909
-0.0724199	-0.409766		-0.680392	-1.01381		-0.000462591	-0.0356633
-0.368952	-0.449335		0.198534	-0.584789		-0.163236	-0.536707
-0.436784	-0.41017		-0.179593	-0.38993		-0.17933	-1.16323
-0.228106	-0.310606		0.0578762	-0.519715		-0.446494	-0.284839
-0.278226	-0.247814		-1.61789	-1.25304		-0.643399	-0.420428
-0.153753	-0.106828		-0.60324	-0.768725		-0.344524	-0.594222
-0.150728	-0.236553		-0.365512	-0.341108		-0.254536	-0.553754
-0.423074	-0.252804		0.0635899	-0.87176		-0.0868577	-0.602344
-0.225022	-0.217733		0.069224	-0.563173		-0.160816	-0.288236
-0.140605	-0.416951		-0.482319	-0.526133		-0.676291	-0.485597
-0.169932	-0.273816		-0.0400313	-0.527479		0.204802	-1.52354
-0.256679	-0.146668		0.504133	-1.38459		0.0664363	-1.62083
-0.157232	-0.209813		0.24283	-1.6491		-0.736367	-0.677115
-0.529888	-0.190653		0.243591	-2.14497		-0.729377	-1.4161
-0.447524	-0.295554		-0.613425	-1.49641		-0.187917	-0.863915
-0.251256	-0.375371		-0.653551	-0.255925		-0.673209	-0.595553
-0.320833	-0.378017		-0.127567	-0.752999		-1.21824	-0.706901
-0.314115	-0.422166		0.294669	-0.191947		-0.581299	-0.136346
-0.231531	-0.102114		-0.373799	-0.19185		-0.394223	-0.251798
-0.0756298	-0.104025		-0.632677	-0.567404		-0.591238	-1.07658
-0.318191	-0.285804		0.217063	-0.367463		0.0159346	-0.594455
-0.303393	-0.202734		0.0976164	-0.260779		-0.349728	-0.229174
0.438018	-0.179467		0.18108	-0.0324264		0.418505	-0.353935
-0.478888	-0.0453563		-1.15572	-0.383066		-0.38404	-0.438694
-0.523362	-0.0929341		0.00175201	-0.434676		-0.683359	-0.0769003
-0.469373	0.0801952		0.949474	-0.298989		-0.172132	-0.260644
-0.348407	0.0346467		0.185816	-1.11378		-0.0132637	-0.542064
-0.236466	-0.0126673		0.126249	0.0563247		-0.322353	-0.434977
-0.202333	0.0736132		-0.34694	0.0407081		0.0304022	-0.530256
-0.309948	-0.150408		-0.314985	-0.345807		-0.596191	0.402113
-0.15355	0.148931		-0.115861	0.268252		-0.00631492	-0.831616
-0.205132	0.113536		0.238734	-0.169747		-0.515854	-0.212414
0.0902948	-0.255727		0.176907	0.248459		-0.638728	0.312412
-0.228156	-0.0969631		-0.203976	-0.615897		-0.856262	-0.4448
-0.212682	0.089788		0.349395	0.262511		-0.517979	-0.385949
-0.0465918	-0.0429979		0.201763	-0.104174		-0.41094	-0.633689
-0.309953	0.0386874		-0.367791	0.035627		-0.171431	-0.135755
-0.150275	-0.00426507		0.0304327	-0.200757		0.211594	-1.60708
-0.252043	-0.223419		-0.192077	-0.525949		-0.412892	-0.334087
-0.260672	-0.0102622		0.0874189	-0.45611		-0.675943	-0.82701
0.224972	-0.234965		-0.230682	-0.307166		-0.169531	-0.0205492
-0.274827	-0.154129		-0.144052	-0.333922		-0.0752105	0.0591483
0.474112	-0.178704		0.111737	0.252083		0.430584	-0.337374
-0.136032	-0.146147		-0.348274	-0.208739		-0.559986	0.14171
-0.0937656	-0.148535		-0.262172	-0.158575		-0.483231	-0.117435
-0.131481	-0.336536		0.400775	-0.246432		-0.249134	-0.109521
-0.604856	-0.278489		-0.206879	-0.15345		-1.17981	-0.506341
-1.06936	-0.38868		-1.01147	0.026686		-0.101469	-1.17363
-0.279479	-0.453242		-0.450078	-0.329157		0.158213	-0.585446
-0.228852	-0.249838		0.180695	-0.156146		-0.143675	-0.740064
0.505524	-0.233415		0.316281	0.56636		-0.429281	-0.219893
-0.0993157	-0.38066		-0.0476048	-0.336954		-0.145756	-0.976
-0.00739431	-0.288098		0.107345	-0.380601		-0.480023	-0.209742
0.100717	-0.458934		-0.522153	-0.211047		0.0487534	-0.717893
0.194875	-0.265144		-0.0267631	-0.818869		0.122452	-0.263802
-0.232332	-0.304512		-0.136976	-0.462671		-0.0829057	-1.47988
-0.176381	-0.146453		-0.298635	-0.497311		-0.60883	-0.396655
0.0543296	-0.180902		0.0324443	-0.274557		-0.0230798	-0.249972
0.14497	-0.192441		-0.0325405	-0.116469		0.21279	-0.000461658
-0.133297	-0.104039		-0.164888	-0.657956		-0.00256901	-0.441089
-0.522009	-0.0776335		0.432461	-0.352499		0.0341896	-0.587428
0.149667	-0.22232		-1.34801	-0.0180625		-0.270266	-0.271831
-0.148729	-0.169066		0.328005	-0.963297		-0.197718	-0.142926
0.117726	-0.0826012		-0.0936357	-0.500712		-0.477855	-0.278458
0.103554	-0.0736481		0.11801	0.475037		-0.458066	0.171101
-0.0799265	0.322286		0.621602	-0.139313		-0.143692	-0.473527
-0.217309	-0.140663		-0.0864502	-0.0659701		-1.13256	-0.31937
0.0357381	0.0282479		0.0668837	-0.759693		-0.709106	-0.0173982
-0.148338	-0.250895		0.411384	-0.355299		0.0264504	0.140595
0.134431	-0.237607		-0.140731	-0.456927		-0.837478	-0.161859
-0.0343365	-0.079063		-0.357258	-0.545246		-0.368992	-0.471284
0.0781491	-0.082029		-0.225829	-0.327654		-0.267743	-1.05905
0.152521	-0.218503		0.31084	-0.356885		-0.722931	-0.1869
0.00195789	-0.0908758		-0.867967	-0.647737		-0.205487	-1.47308
-0.523717	-0.0614252		0.263567	0.61849		0.1449	-0.829997
-0.868975	-0.2833		-0.908996	0.00638192		0.0357712	-0.762182
-0.164608	-0.104141		-0.209084	-0.528075		-0.596407	0.389629
0.00735973	-0.27715		-0.268252	-0.397213		0.0180067	0.116268
-0.0200414	-0.230577		-0.256379	-0.342373		-0.161496	-0.842274
0.0129424	-0.153667		0.208985	-0.294249		-0.118182	-0.5567
-0.0731786	-0.127581		-0.0913548	-0.42045		0.0908076	0.406273
0.249063	-0.140529		-0.647116	-0.454223		-0.421812	-0.785276
-0.11957	-0.0396432		0.172799	-0.311695		-0.062706	-0.301053
0.203398	-0.120195		-0.331678	-0.548324		0.116762	0.127657
0.0606466	0.120551		-0.21834	0.217482		0.0978853	-0.567879
-0.0879526	-0.0848584		0.226808	-0.138876		0.169768	-0.387032
0.074374	-0.196938		0.357449	-0.794252		-0.467378	-0.675114
0.0676126	-0.310424		0.0615839	-0.448121		-0.515864	-0.650669
-0.136357	-0.413829		-0.784008	-0.541396		-1.38905	0.430724
-0.0778158	-0.27452		0.055106	-0.442718		0.0235904	-0.238258
-0.164392	-0.282193		0.0276132	-0.508081		-0.366801	-0.207836
0.173619	-0.162447		0.383147	-1.15949		0.269439	-0.497402
-0.075172	-0.0719342		0.305832	-0.799575		-0.649379	-0.495507
-0.123899	-0.243564		-0.0251511	-0.0180356		-0.638935	-0.597743
-0.218334	-0.137934		-0.531766	-0.11773		-1.06553	-0.38491
-0.124164	-0.0583403		0.0628837	-1.27245		-1.16769	-0.948017
-0.224611	-0.133329		0.069552	-0.154222		-0.830519	-0.0554112
-0.067273	-0.282316		0.284095	-0.249508		-1.66449	-0.126991
0.0194246	0.250898		0.0805282	-0.575601		-1.38215	-0.45655
0.12811	-0.0256584		-0.866117	0.208516		-0.0739555	-1.12609
0.520304	-0.0372517		-1.16423	-0.473963		-0.35323	-0.220156
-0.052693	0.133633		-0.584654	-0.270145		-0.30323	-1.36721
-0.155394	-0.106493		-0.122792	-0.752033		0.0601708	-1.07129
-0.0688214	-0.265491		-0.209266	-0.495886		-0.272898	-0.535319
-0.0735536	0.174565		-0.00765603	-0.420501		-0.637584	-0.442228
0.343375	0.00132619		0.100854	0.123817		-0.274711	0.00642545
0.165768	-0.19381		-0.0946697	0.114333		-0.818452	-0.494486
-0.149164	-0.0334253		-1.18963	-0.647284		-0.561459	-0.354955
-0.169796	-0.378985		-0.325763	-0.801013		-0.0385977	-0.04095
-0.102834	-0.0749424		-0.320259	-0.38506		-0.219022	-0.205307
-0.18215	-0.185197		0.0700005	-0.488957		-0.194227	-0.371068
-0.273345	-0.248518		-0.257048	-0.665605		-0.71124	-0.301658
-0.192088	-0.438072		-0.290147	-0.128826		-0.545791	-0.438877
-0.339378	-0.114283		0.432207	-1.02654		0.364385	-0.304666
-0.0393001	-0.281952		-0.961392	-0.0866555		0.624192	-0.543726
-0.289917	-0.0567153		-0.87168	-0.373724		-0.279922	-0.581265
-0.169496	-0.291938		-1.24189	-0.243318		-1.5444	-0.466106
-0.15878	-0.306588		-0.371066	-0.610132		-0.543145	-0.162561
-0.296893	-0.0939134		0.0976498	0.0112071		-0.157896	-0.393282
-1.73958	-0.0776617		0.150459	-0.480113		-0.365151	-0.391283
0.122542	-0.107385		-0.217243	-0.184682		-0.654561	-0.503121
-0.323076	0.0333371		0.18899	-0.78719		0.210298	-0.0618726
-0.147971	0.0472007		-0.187309	-0.868312		-0.378148	0.0781942
0.301035	-0.194752		0.0680865	-0.010241		-0.0162013	-0.0976622
-0.111733	-0.130019		0.268502	-0.0765706		0.251503	0.217569
-0.199781	-0.0621691		-0.0252395	-0.391205		0.170294	-0.499051
-0.397298	-0.380574		-0.327705	-0.524978		0.326093	-0.178521
-0.280492	-0.0152792		0.0678117	-1.96589		-0.322337	-0.2841
-0.216169	-0.370703		0.155621	0.210229		-0.0882319	-0.963579
-0.122345	-0.157105		-0.725802	-0.0777977		0.200219	-0.195985
-0.106679	-0.00612529		0.0114808	-0.2373		0.0112718	-1.09456
0.0262692	-0.085343		-0.0290689	-0.438978		-0.22274	-0.13315
-0.152118	-0.256288		-0.0112861	-0.264276		0.356849	-2.69429
-0.240217	-0.259533		0.178645	-0.938434		0.325197	-0.409049
-0.0870384	-0.157123		0.164866	-0.305436		0.462104	-0.600735
-0.172243	-0.0674677		-0.522879	-0.249905		-1.23126	0.10891
-0.100586	-0.189038		-0.154928	-0.613969		-0.249387	-0.881612
-0.212389	-0.0243217		0.466798	-0.287883		0.306805	-0.659915
-0.122442	-0.0300431		0.229543	-0.349021		0.00543646	-0.679997
0.14224	-0.111946		-0.0970214	-0.150914		-0.517406	-1.43033
0.127936	-0.091378		-0.473048	-0.613746		-0.149744	-0.199285
-0.101163	-0.223		-0.142158	-0.293861		0.148422	-0.0968523
-0.0619996	0.015496		-0.45533	-0.334277		0.161861	-0.330332
-0.151111	-0.0243392		0.451425	-0.250586		0.0214849	-0.233366
-0.293603	-0.093322		-0.0878158	-0.588024		-0.0300646	-0.568101
-0.201548	-0.127352		-0.200853	-0.296116		-0.76909	-0.814616
-0.0546648	-0.277784		0.319858	-1.16505		0.278973	0.0569327
-0.0921387	-0.125008		0.0867813	-0.262992		0.229973	-1.04934
0.0282293	-0.337117		0.247263	-0.287863		-0.356189	-0.336099
-0.0482947	-0.261762		-0.479399	-0.225855		0.600901	-0.511479
-0.10506	-0.291417		-0.0425405	-0.380918		-0.159368	-1.13053
-0.108867	-0.410501		-0.992194	-1.03347		0.24708	-0.775372
-0.0633389	-0.127228		-0.446969	-1.45717		0.229355	-0.513346
0.206544	-0.267749		-0.123427	-0.157033		0.118336	-0.88952
0.217898	-0.214976		0.342522	-0.759506		0.182938	-0.467834
1.0479	-0.191385		-0.200874	-0.565959		0.367865	-0.156038
-0.0127931	-1.32956		0.325028	0.208223		-0.662453	-0.649084
0.476366	-0.745768		-0.178008	0.237861		-0.934876	-0.53645
0.0195895	-0.333763		0.165297	-0.072632		0.26718	-0.640127
0.101554	-0.250702		-0.705939	0.430253		0.0347491	-0.323796
-0.0676601	0.18467		0.00713712	0.0287237		0.131355	-1.06204
0.102794	-0.257895		0.190602	-0.280019		0.288072	-0.615809
-0.242501	-0.125003		0.360253	-0.0261868		0.161936	-0.0270932
-0.256061	-0.326897		0.361379	-0.190608		-0.327982	-0.520877
-0.0387928	-0.63828		0.268695	-0.185077		-0.48815	-0.341942
0.106646	-0.258723		0.256135	-0.2067		0.314677	-0.186157
-0.08435	-0.268968		-0.460938	-0.345831		0.102298	-0.171574
0.33693	-0.181233		0.60699	0.185185		-0.264162	-1.15344
-0.0385982	-0.177861		-0.734537	-0.502468		0.478124	-1.2127
0.416926	-0.211242		-0.0485183	-0.171242		-0.871692	-0.24323
0.0115578	-0.252406		0.659927	-0.0359463		-0.0199673	-0.432393
-0.0726789	-0.167191		-0.222946	-0.276287		0.136292	-0.293621
-0.011579	-0.353996		0.97233	-0.358166		-0.128072	-0.481354
-0.181423	-0.126728		0.0318545	-0.182248		0.141579	-0.00552464
-0.130894	-0.0137884		-0.271507	0.0307566		-0.00226814	-0.378346
0.0505053	-0.0788141		-0.59012	-0.139841		0.162561	0.182131
-0.101498	-0.175205		0.116539	-0.202742		0.225965	-0.494159
-0.0925448	0.0117212		0.0451341	-0.579217		-0.812968	-0.0102644
0.032922	0.13729		0.0689835	-0.426974		-0.101529	-0.37398
-0.93872	0.0613302		-0.039663	0.103165		0.0574152	-0.471448
0.0580223	-0.0186733		0.116075	-0.0714		0.109255	0.169519
-0.251993	-0.0961527		-0.351637	-0.209811		-0.417015	-0.515969
-0.112878	0.250613		0.207445	-0.155782		0.106482	-0.335921
0.0595809	-0.118366		-0.178694	-0.436617		-0.609053	-0.238325
-0.150154	-0.0248469		0.419334	-0.684405		0.38281	0.638895
-0.2219	-0.0462456		-0.16819	-0.639471		0.368132	0.126416
-0.437536	0.00982924		0.114928	0.00714364		-0.734449	-0.435171
-0.182352	0.106422		-0.0901456	-0.94856		-0.456132	-0.419184
-0.183822	-0.139694		0.0589353	-0.160353		-1.30238	0.18507
0.00234381	0.180851		-0.44287	-0.223245		0.167779	-0.504348
-0.107701	-0.00703213		0.135451	-0.429167		-0.191749	-0.48723
-0.0628498	-0.0816315		-0.791509	-0.589167		-0.947572	0.282428
0.0475282	-0.0126867		0.102045	-0.226345		0.0814599	-1.29563
0.117392	0.00516929		0.148599	-0.528469		0.0743299	-0.270926
-0.0150701	0.0172172		-0.114164	-0.572212		0.746176	0.00664499
-0.292239	-0.050106		0.151506	-0.362922		-0.0661818	0.0795169
-0.0245936	-0.25468		0.305112	-0.639984		-0.00259274	-0.328442
0.0862446	-0.158464		-0.139363	-0.422168		0.206158	-0.820697
-0.0912773	-0.709867		0.241494	-0.488583		-0.346566	-0.358085
0.108269	-1.02603		0.183446	-0.0915314		-0.61379	0.000155172
0.192607	-0.305089		0.129896	-0.42847		0.0377637	-0.351008
0.165939	-0.35709		0.0904999	-0.586181		0.0638153	-0.135119
0.0977744	-1.23025		-0.222103	-0.557442		-0.172135	-0.172759
-0.0386283	-0.308948		-0.0776898	-1.01086		-0.296077	-0.0169759
0.00909392	-0.265029		-0.314955	-0.47192		-0.581757	-0.499444
-0.0280435	-0.191641		-0.169451	0.0314791		-0.0974016	0.0884321
-0.133459	-0.182847		-0.549288	-1.23934		0.033346	0.521993
0.244464	-0.1246		-0.0404618	-0.10698		0.553131	-0.649902
-0.195494	-0.153107		0.00342232	-0.35629		-0.407464	-0.310576
-0.765642	-0.0868293		0.235605	-0.891545		0.119269	-0.395045
0.0106688	-0.105297		0.555687	-0.638587		-0.073286	-0.76365
0.0219947	-0.0240719		-0.728997	-1.54001		0.197315	-0.354619
-0.149762	-0.272074		-0.527314	-1.08181		-0.146009	-0.0447149
0.541475	-0.298965		-0.0193326	-0.985536		-1.00797	-0.240628
0.0844262	0.0793251		-0.245189	-1.23522		0.0682413	0.361271
0.24086	-0.18642		0.0584723	-0.76595		0.0145088	-0.52652
0.116281	-0.292855		-0.459519	-0.644007		0.486673	0.134382
0.13354	-0.389366		0.20899	-0.196859		0.200844	0.608808
-0.0739156	0.0296617		-0.821019	-0.659718		0.0916415	-0.614954
0.623056	-0.0826223		-0.973216	-0.288566		0.000747381	-0.439135
0.14306	-0.178046		2.62984	-0.475174		-0.236596	-0.334784
-0.00691788	-0.227455		-0.267253	0.071366		0.277555	-0.276691
0.0434944	-0.191678		0.220691	0.114685		0.312651	-0.0152351
-0.066029	-0.0300127		0.195509	-0.148446		-0.568622	-1.28861
-0.0389566	-0.0319382		0.124027	-0.390271		-0.826796	-0.765921
0.107877	-0.374427		0.142083	0.279291		-0.343127	-0.787856
0.0470978	-0.319669		-0.376865	-0.352539		0.200724	-0.414057
-0.135653	-0.184888		0.0947956	-0.614765		-0.190493	-0.872779
-0.489941	-0.187135		-0.202188	-2.00072		-0.145562	-1.20546
-0.376053	-0.115067		-0.638286	-0.0390699		-0.54297	-0.879143
-1.67077	-0.224482		0.00770049	-0.785728		0.0694022	-0.452897
-0.327221	-0.232565		-0.173946	-0.552256		-0.96699	-0.708551
-0.300257	-0.249974		1.7509	-0.092584		0.0426563	-0.0195306
-0.158592	-0.213823		-0.995764	-0.119216		0.0216841	-0.0173495
-0.263893	-0.3064		0.338157	-0.121089		0.310734	-2.21314
-0.265977	-0.126887		0.17274	0.220939		-0.333807	-1.74509
-0.0696266	-0.243435		-0.198586	-0.0600885		-0.205846	-1.17561
-0.14697	-0.27056		0.0542133	-0.135201		-0.0689458	-1.09191
0.0865932	-0.133695		-0.154685	-0.738172		-0.346495	-0.894342
-0.160754	0.0889555		-0.377632	-0.24587		-0.366281	-0.372644
-0.00184324	-0.156187		0.18486	-0.397976		0.0268435	-0.723089
-0.203124	-0.0649259		-0.264396	-0.583543		-0.206753	-0.147449
-0.0971711	-0.215992		-0.572242	-0.29892		0.318139	-0.719533
-0.0410745	-0.158047		0.0360754	-0.0569366		0.00842785	-0.855736
-0.0769792	-0.192574		0.625187	-0.22727		0.0994098	-1.42765
-0.0875868	-0.40361		-0.0326553	-0.323375		0.476539	-0.145021
-0.284559	-0.0261457		0.204841	-0.616409		-0.218253	-0.490513
0.130162	-0.130377		-0.672338	-0.234443		-0.219198	0.295255
-0.469167	-0.12851		0.194527	-0.604475		0.0686557	-0.345168
-0.0470831	-0.307868		-0.417661	-0.233538		-0.182315	-0.0998954
0.0085228	-0.205601		-0.209927	-0.342647		0.218833	-0.0545349
-0.792554	-0.670424		-0.20482	0.486164		0.246054	-0.408342
-0.379319	-0.17429		-0.723775	-0.215147		-0.1846	-0.198114
-0.168231	0.0352122		-0.00637277	-1.05362		-0.691086	-0.653265
-0.161806	-0.328471		-0.53048	-0.53127		-0.144516	0.0101248
-0.190987	-0.262967		0.322958	-0.0884394		-0.157944	-0.516402
0.0238848	-0.212803		-0.155108	0.145282		-0.254103	-0.37087
-0.224298	-0.193564		-0.178462	0.135226		-0.318919	-0.42915
-0.132289	-0.827077		0.101612	0.146658		-0.825059	-0.221558
-0.13358	-1.24175		0.269177	-0.224855		0.204958	-0.370812
0.0414914	-0.371488		0.353675	-0.376277		-0.276068	-0.223968
0.0667385	-0.250413		0.210279	-0.209729		-0.120193	-0.342749
0.552865	-0.331566		0.00601682	-0.455164		0.423396	-0.110709
0.0958998	-0.128719		-0.915131	0.00479002		0.131526	-0.269874
-0.0520544	-0.341501		-0.276279	-0.904632		-0.277121	-0.39122
0.798433	-0.224104		-0.724734	0.0836944		-1.18653	-0.441361
-0.580442	-0.258708		-0.131431	0.0238277		-0.102586	-0.389429
-0.00179117	-0.262829		-0.345255	-0.691632		-0.56386	-0.324956
-0.165922	-0.19641		-0.217229	0.0785247		0.443228	-1.41889
0.202124	-0.156562		-0.184769	-0.213665		-0.217324	-0.895662
0.153867	-0.192101		-0.128971	-0.410696		0.249569	-1.17903
0.148373	-0.0173895		-0.219433	-0.519049		-0.0235544	-1.26256
0.657688	-0.258045		-0.139584	-0.976442		0.0431481	-0.617069
-0.0105119	-0.0321387		0.0226661	-0.668771		-0.629081	-0.502119
-0.0268438	-0.0765736		-0.382729	0.00946744		-0.694619	-0.656294
0.169273	-0.0512439		0.0214709	0.297386		-0.942323	-1.37879
0.249583	-0.0819723		-0.292939	0.237996		0.248507	-0.372864
0.169076	0.0806617		-0.0511309	-0.180931		-0.526245	-0.205798
-0.314738	-0.164757		0.0053302	-0.0136532		-0.249519	-0.600012
-0.0538909	-0.126772		0.137375	-0.298408		-0.601258	-0.320732
-0.147017	-0.294502		0.0828951	-0.277525		0.0475661	-0.0804472
-0.0623228	-0.0995492		-0.184701	-0.104356		-0.534294	-0.37098
-0.153075	-0.0884031		0.0295585	-0.29256		-0.00388376	-0.304662
0.271716	-0.16952		-0.429399	-0.325274		0.030724	-0.230699
-0.392537	-0.0728972		-0.675465	-0.48647		0.0622552	-0.931783
0.155085	0.0453645		-0.237724	-0.444194		-0.770215	0.155973
-0.00219139	0.0682019		-0.469836	-0.617476		-0.0231701	-0.508223
0.799449	-0.148146		-0.12216	-0.170285		-0.0786395	-0.443897
-0.235089	-0.2213		-2.21402	0.0077609		-0.031081	-0.0991713
-0.13165	-0.0975427		0.363875	0.168464		-1.42391	0.0926893
-0.000245018	0.113785		0.21716	-0.285195		0.253526	-0.48717
0.178146	0.073171		0.0948818	-0.802817		0.20956	-0.377012
0.138556	0.0633135		0.190838	-0.577395		-1.0354	-0.528898
-0.120953	-0.418405		-0.970425	0.087775		-0.395377	-0.806739
-0.10129	-0.555931		-0.754786	-0.94985		-0.922709	-0.635619
0.00361474	-0.178614		-0.237331	-0.532679		-0.743185	-0.67159
-0.151132	-0.154126		0.277029	-0.033034		-1.20856	-0.846257
0.32632	-0.0877243		0.267978	-0.114826		-0.373451	0.194074
-0.22114	-0.148865		0.109977	-0.214086		-0.291184	-0.530595
-0.245237	-0.254093		-0.130927	-0.620751		-0.359434	-0.0926605
0.00336386	-0.19324		-0.434575	0.0770174		-0.290276	-0.139153
-0.283121	0.0769414		0.204207	-1.4513		-0.204742	-0.190539
-0.340761	0.064454		-0.26043	-1.24415		-0.131099	-0.127057
-0.314118	0.0423767		-0.330678	-0.806719		-0.260195	-0.654895
-0.261901	-0.0982808		0.045137	-1.53913		0.811878	-0.0453083
-1.33878	-0.131272		0.208298	-1.19033		0.351403	-0.256188
-0.548853	-0.0874581		-0.356001	-0.654921		0.222311	-0.257877
-0.338678	-0.121479		0.0946034	-1.04704		-0.45611	-1.68528
-0.135923	-0.207751		0.148416	-0.859084		-0.878662	-0.120266
-0.345216	-0.123131		-0.520906	-0.0516064		-0.253907	-0.442144
-0.26833	0.0616387		0.0925259	-0.651529		-0.500603	-0.630339
-0.17442	-0.099753		0.0351907	0.0135955		-0.191832	-0.422129
-0.25985	-0.207162		0.734964	-0.0572396		-0.282511	-0.683237
0.122213	-0.0422598		-0.501525	-0.631187		-0.678678	-0.895065
-0.964716	-0.34324		-0.127997	-0.79084		-1.33869	-0.124906
-0.369447	-0.215372		0.132715	-0.654543		-0.176951	-0.142005
-0.368798	-0.237228		-0.0250761	-0.688862		-0.781433	-0.160728
-0.300184	-0.186522		-0.612817	-0.492981		-0.0244019	-0.179495
-0.189509	-0.341603		-0.108786	-0.388246		-0.340663	0.0853971
-0.106445	-0.285334		-1.12791	0.0614146		-0.116407	0.148244
0.00668545	-0.330202		0.664233	-0.107908		-1.19886	-0.156277
-0.0808818	-0.148892		-0.684016	-0.101963		-0.746141	0.0379282
0.0340359	-0.260152		-0.330144	-0.0458859		-0.10352	0.154156
-0.07421	-0.0380701		-0.443604	0.0919904		-0.0993103	0.511709
-0.0919651	-0.1309		-0.0207369	-0.288139		0.0527343	-0.903241
0.189448	-0.243386		0.00611275	-0.815805		0.0556929	-0.673141
0.0661949	-0.286692		0.129802	-0.4036		-0.11094	-0.260874
0.127898	-0.0940528		0.143786	-0.0666443		0.0251211	-0.434893
-0.214732	-0.340676		0.0204101	-0.117933		-0.9548	-0.195303
-0.139493	-0.250817		0.286392	-0.238941		-1.04207	-0.0300136
-0.0401079	-0.213012		0.221632	-0.134669		0.172049	-0.422576
-0.0671177	-0.250287		-0.0766813	-0.0225798		0.100119	0.324536
-0.328698	-0.493283		-0.570374	-0.607922		-0.376149	-0.158143
-0.332468	-0.268823		0.231028	-0.171901		0.0741246	0.0220937
-0.286601	-0.16828		0.516928	-0.788571		0.363942	-0.755799
-0.258548	-0.514824		-0.630604	-0.578352		-0.524295	-0.653627
-0.311681	-0.65885		-0.190287	-0.270922		-0.607828	-0.344459
-0.188493	-0.287007		0.137245	0.0819385		0.291636	-0.00528468
-0.346728	-0.0812573		0.207086	-0.334786		0.360625	0.177833
-0.316622	-0.0258163		0.220041	-0.169118		-0.788667	-0.726906
-0.245558	-0.213328		0.24433	-0.214827		-0.202858	-0.709443
0.0733819	-1.23785		-0.517437	-0.492782		-0.7161	-0.568176
0.0833045	-0.263044		0.318041	-0.540522		0.506542	-0.631994
-0.202724	-0.288307		-0.148297	-0.128204		0.0118594	-0.184621
-0.342782	-0.31115		0.0689425	-0.234372		0.0707599	-0.417076
-0.185074	-0.162128		-0.422542	0.0962232		-0.166236	-0.885422
-0.214105	-0.530715		-0.0132016	-0.392246		0.143489	-0.599466
-0.244663	-0.0801002		-0.291772	0.182754		-0.0794481	-1.0088
-0.290335	-0.247256		-0.0554493	-0.386657		0.290094	-1.01325
-0.37518	-0.142147		-0.0860514	0.0641511		0.118305	-0.469538
-0.47289	-0.171464		-0.131576	-0.0512391		0.377644	-0.53553
-0.295498	-0.0573869		0.101267	-0.837467		0.00272331	-1.12796
0.190482	-0.103467		-0.415248	-0.440272		-0.434233	-1.14477
-0.519751	-0.274307		-0.077844	-0.571008		0.129104	-1.553
-0.0500693	-0.172222		-0.61338	-0.138161		0.313024	-1.01476
-0.173023	-0.167426		0.42869	-0.294266		0.371412	-1.04547
0.412911	-0.0546561		-0.663994	-0.0416067		-0.103803	-0.684945
-0.0897502	-0.351239		-1.57924	-0.196396		0.0944573	-0.432218
0.0790925	-0.253065		-0.683	-0.592989		-1.16792	-0.541231
-0.146498	-0.402392		0.0506996	0.176535		-0.311827	-0.526253
-0.0930377	-0.409963		0.0381913	-1.10428		0.100853	0.291252
-0.0250422	-0.428275		0.163137	-0.828053		-0.837184	-0.743216
0.488196	-0.338099		-0.377526	-0.976811		-0.374412	-0.695552
-0.00560429	-0.419504		-0.193573	-0.932934		-0.00113185	-0.367806
-0.0484749	-0.315739		0.231476	-0.0233965		0.171987	-0.34744
-0.266354	-0.338934		0.587826	-1.28063		-0.135641	0.0113011
-0.0259261	-0.511379		-0.00762203	-0.246629		-0.0772345	-0.737784
-0.212687	-0.25568		-1.21058	-0.655634		0.472421	0.0465272
0.15962	-0.261459		-0.919145	-0.626923		-0.020274	-0.285479
-0.902433	-0.421034		-0.865623	-0.311193		-1.06211	-0.377885
0.305932	-0.304523		-0.0172165	-0.0456522		-0.710404	-0.166954
0.149901	-0.263551		-0.945887	-0.111043		-0.726552	0.21836
0.340823	-0.604478		-0.680767	-1.06215		-0.603482	-0.291724
-0.0820218	-0.239732		0.0585185	-0.414148		-0.463404	-0.00358264
0.104541	-0.31265		-0.484999	-0.371191		-0.20108	-0.281025
0.0123109	-0.148825		-0.232179	-0.795251		-0.342285	-0.195956
-0.102113	-0.0451431		-0.364849	-0.557873		-0.107996	-0.355867
-0.011323	0.111757		-0.348735	-0.800263		-0.167216	-0.256232
0.253941	-0.10121		-0.194293	0.108226		-0.035683	-0.314483
0.563995	-0.065166		0.0265801	-0.797792		-0.406609	-1.61024
0.233445	-0.147709		0.451199	-1.26675		-0.426527	-0.121243
0.0604127	0.0923501		0.110015	-0.461265		-0.100947	-0.0130688
0.0487006	-0.029626		-0.275841	-0.159954		0.0167842	-0.0265406
0.122794	-0.106556		-0.274356	-0.0143194		-0.358397	-0.105768
-0.158989	-0.206339		0.236975	0.00790481		0.200824	-0.192174
0.149597	0.00287981		-0.78262	-0.821812		0.0126401	-0.157944
0.006225	0.0165701		-0.322975	-0.275058		-0.677974	-0.724017
0.226259	-0.0412802		0.239619	-0.603635		-0.165806	-0.677903
0.50566	-0.235899		-0.0915989	-0.722012		-0.413792	-0.286596
0.244583	-0.217706		0.185703	0.00812688		-0.0640409	0.26375
0.310436	-0.033554		0.247479	-0.393478		-0.89414	0.264409
-0.0401758	0.13364		0.354619	-0.255761		0.353235	-0.398193
-0.151557	-0.128598		0.0817663	-0.869005		0.13069	-0.0173235
0.400348	-0.122231		-0.670996	-0.22061		0.51875	-0.798617
0.124748	-0.170395		0.0618246	-0.467357		-0.145804	-0.623718
-0.0801923	-0.30114		0.0387744	-0.754629		-0.0826063	-0.081268
0.174241	-0.316327		0.0130757	0.0480674		-0.762176	-0.216421
0.00141505	-0.291363		0.138692	-0.188168		0.647816	-0.769891
0.255468	-0.722903		-0.0467459	-0.300731		-0.0875606	-0.695312
0.244038	-0.286297		0.34438	0.00732183		-0.00901501	-0.271194
0.0762215	-0.168965		-0.0232761	-0.0629041		-0.51144	-0.695468
0.135806	-0.354997		0.0113627	0.210698		0.114236	-0.142313
-0.017668	-0.281687		-0.592616	-1.42487		-0.226781	-0.337148
0.24357	-0.370068		0.0464711	-0.45041		0.22963	0.0811561
0.0651453	-0.367507		-0.300543	-0.23866		-0.508568	-0.444153
0.0666545	-0.289698		0.0518724	-0.611789		-0.0018576	-0.211952
-0.0336698	-0.589277		-0.0766162	-0.749293		-0.312186	-0.456296
0.208365	-0.200264		-0.753685	-0.54095		-0.0613033	-0.15905
0.283372	-0.109039		-0.0898541	0.0012412		0.00880949	-0.241109
-0.112769	-0.223456		0.143264	-0.552502		-0.276614	-0.858941
-0.156558	-0.202019		-0.0817619	0.0955939		0.589147	-1.62688
-0.0597829	-0.0980755		-0.551071	-0.419226		0.341203	-0.123886
0.251139	-0.0867603		0.0483408	0.152659		-0.0743273	-0.0751484
-0.159634	-0.121629		-0.521862	-0.492566		-0.486722	0.103325
-0.483032	-0.132629		-1.08146	-0.326126		0.147052	-0.343341
-0.202698	0.0286824		-0.347695	-0.471913		0.0407103	-0.290276
0.0290871	0.0337718		-0.484741	-0.276257		0.41747	-0.516937
-0.460711	0.160643		-1.09968	-0.442452		-0.0881513	-0.60065
-0.37778	-0.135889		-0.419976	-0.143478		-0.172192	-0.0737982
-0.273707	-0.630263		-0.344042	0.211603		0.366628	-0.521048
-0.00207816	0.353987		-0.270754	-0.779253		-0.785063	-0.00402272
-0.390709	-0.424016		-0.428085	-0.743467		0.21044	-0.864664
-0.410766	0.0522577		-0.133514	-0.545817		0.026151	-0.185634
-0.316422	0.438839		-0.347464	-0.48353		-0.119214	-0.00816399
-0.267858	-0.0199102		-0.882706	-0.765618		0.562697	0.188853
-0.437962	-0.091226		-0.68627	-1.12993		-0.122541	0.047028
-0.390934	0.0573225		-0.442778	-0.303545		0.173615	-0.611374
-0.46183	0.0195556		0.00371361	-0.485861		-0.289779	-0.406853
-0.268238	0.152999		-0.356023	-0.910019		-0.0200302	0.117588
-0.251899	-0.0114756		-1.16287	-0.408523		0.0590234	-0.295994
-0.245519	0.0429022		0.363106	0.273249		-0.255199	-0.708272
-0.0717935	-0.0915271		0.402948	0.0658079		0.296756	-0.2331
-0.32571	-0.130903		0.183958	0.212442		0.199672	-0.221493
-0.187844	-0.150253		-0.368119	-0.135056		-0.0920499	-0.330592
-0.224396	0.0559423		-0.0106952	-0.615672		0.180092	-1.08922
-0.259241	-0.341489		-0.234123	-0.567173		0.0252809	0.219716
-0.0715568	-0.0470514		-0.483015	-0.206525		-0.561036	-0.454856
-0.20794	-0.252491		-0.021199	-0.52983		0.295421	-0.816144
-0.330059	-0.0821731		0.250078	-0.346299		-0.713552	-0.568608
-0.0455233	-0.350573		-0.864095	0.0350472		-0.248706	-1.2351
-0.13154	-0.233057		-0.325146	-0.480439		0.127693	-0.467042
-0.0772315	0.0240066		-0.101018	-0.488894		-1.10183	-0.00193239
0.219418	-0.217663		0.0475315	-0.197373		-0.311083	-0.8236
0.113044	0.200139		-0.374166	-0.938764		0.101935	0.157336
0.287905	-0.294483		-0.269464	0.0533445		0.780543	0.0526993
0.074912	-0.0353577		0.135705	-0.577879		-0.17047	-0.2792
0.275399	-0.227527		-0.00899128	-0.622971		-0.504551	-0.117331
0.119823	-0.31167		-0.036586	-0.957325		0.0664255	-0.442402
0.0289005	-0.528584		0.131131	-0.627697		-0.455298	-0.0865535
0.0570548	-0.0365739		-0.201705	-0.261441		-0.925555	-0.17152
-0.553466	0.0126062		-0.115363	-0.189259		0.203184	-0.467921
0.0825782	-0.0654892		0.132188	-0.605967		-0.293525	-0.853243
-0.0127587	-0.0216012		-0.0203275	-0.136941		-0.0987963	-0.703353
0.545111	-0.16973		-0.256188	-0.620555		0.0238624	-0.349141
-0.0874962	-0.0782229		0.0894245	-1.02487		-0.137138	-0.0766327
0.104613	-0.320332		0.533468	-0.391462		-0.124715	-0.161578
0.601167	-0.0265148		0.468768	-0.395601		0.0997315	-0.548948
-0.0610122	-0.0360301		-0.533154	-0.736912		0.305744	-0.476005
-0.154793	-0.173627		-0.159568	-0.599013		-0.665698	-0.105875
-0.261358	0.0432222		0.0238719	-0.527859		-0.8021	-0.632467
-0.00228054	-0.104939		0.136083	-0.567453		-0.27135	0.073816
0.198008	-0.0580589		0.634063	0.13718		-0.147094	-0.0272846
0.0175394	-0.271683		-0.444323	-0.710402		0.326712	-0.311262
-0.0486431	-0.349461		0.0582123	-1.20043		-0.117244	-0.330468
-0.0368185	-0.323349		-0.0420011	-0.740206		0.0415189	-0.780812
0.074403	-0.115299		-0.211118	0.319072		0.201938	-0.675309
-0.060921	0.0742817		-0.14794	-0.421372		0.23912	0.0649243
0.143106	0.172651		-0.390511	-0.875723		0.961342	-0.0567243
-0.0593042	-0.0277013		-0.601466	-0.775467		0.213187	0.0172488
-0.0433255	0.0164397		-0.649669	-0.441449		0.377624	-0.768354
-0.124882	-0.071684		-0.110484	-2.17854		-0.150618	0.091601
-0.156319	-0.142862		-0.230512	-0.780686		0.247672	-0.359755
-0.275421	-0.0110114		0.00988573	-0.36207		0.161918	-0.516707
-0.0956097	-0.031714		0.303613	-0.91512		0.273887	-0.0193873
-0.0899705	-0.124249		0.0489677	-0.19272		-0.207525	-0.373922
-0.218666	0.120539		-0.0830366	-0.74002		0.39026	-0.0567129
-0.151972	-0.0160444		-0.300677	-0.568893		0.546664	-0.545376
-0.137593	-0.22378		-0.410394	-0.71164		0.33968	-0.359665
-0.234386	-0.0831701		-0.986223	-0.768548		0.196434	-0.171122
-0.0334588	0.194459		-0.956683	-0.605372		-1.09933	-0.634985
-0.163224	-0.0204898		-0.279444	-0.360259		0.213462	-0.561193
-0.313779	0.192734		-0.174623	-0.361716		0.24856	-0.638886
-0.267383	0.0938665		-0.0503519	-0.902383		-0.330261	-0.0230958
-0.227795	-0.0104784		-0.152172	-0.604847		-0.0724748	-0.926225
-0.123709	0.0915548		-0.171687	0.231142		0.146047	-0.669056
-0.264578	-0.0131652		-0.114493	-0.687341		-0.323253	-0.144482
0.0431334	-0.847498		0.554667	-0.69945		0.221899	-0.792375
0.033384	-0.285642		0.152251	-1.15881		-0.632465	-0.339575
-0.239689	-1.37951		-0.181849	-0.817002		0.100449	-0.0839839
-0.230106	-0.241809		-0.193802	-0.434797		-0.189018	-0.388489
-0.294545	-0.0958501		-0.231591	-0.846225		-0.262696	-0.538877
0.0933149	-0.277739		-0.0149276	-0.461732		0.323398	-0.413366
-0.297505	-0.185215		0.40857	-0.157417		-0.0307244	-0.684842
-0.247431	-0.416106		-0.211522	-0.69914		-0.245449	-0.864653
-0.277124	-0.217467		-0.112614	0.162272		0.241251	-1.16782
-0.0615185	-0.434605		0.0529249	-0.312152		0.23758	-0.111494
0.440674	-0.0103805		-0.828774	-0.0366434		-0.647906	-0.644879
-0.251924	-0.0961664		0.0179785	-0.402102		-1.52232	0.0807594
-0.279739	-0.177366		-2.00077	-0.542033		-0.337945	-0.0444378
-0.195874	-0.112441		0.26776	-0.396904		-0.037057	-1.21783
0.0890538	-0.183544		0.211919	-0.362901		-0.392331	-0.0962417
-0.126116	-0.0674787		-0.110179	-0.754257		-0.586793	-1.03681
-0.215081	-0.195752		0.114453	-0.555925		-0.454009	-1.36302
0.12942	-0.180523		0.135583	-0.309795		-0.228201	-0.0325136
-0.0398493	0.0953388		0.398336	0.277371		0.368594	-1.18501
-0.26945	0.0594589		-0.482768	-0.44312		-1.81202	-1.00886
-0.264038	-0.160291		-0.674723	-0.538346		-0.633636	-0.395726
-0.010144	-0.267076		0.213698	-0.71656		-0.379786	-0.450715
0.0813601	-0.314533		0.0101624	-0.814085		0.181265	-0.634026
-0.0820116	-0.120508		-0.587571	-0.882574		-0.741391	-0.69003
-0.0966968	-0.13534		-0.314628	-1.07038		0.431314	-0.0344005
-0.104311	-0.0412257		-0.475348	-0.184637		-0.0204688	-0.29596
-0.347031	-0.172193		-0.180115	-1.61708		-0.653255	-0.648469
-0.0998456	-0.148009		0.820751	-0.309947		0.026796	-0.437264
0.120342	-0.078094		-0.258199	-0.890957		-0.249919	-0.650887
-0.0168345	-0.0334163		-0.390801	-0.16733		0.321141	-0.282946
-0.281951	0.16079		0.228028	-1.31093		0.0139866	-0.381285
-0.171296	-0.50393		-0.140162	-0.755844		-1.18342	-0.154503
-0.0319134	-0.0837922		-0.195675	-0.207233		-0.391191	-0.825584
-0.310812	-0.112059		0.0893591	-0.58332		-0.168188	-0.419882
0.47151	-0.042986		-0.190741	0.0258876		-0.000166593	0.0391328
-0.288472	-0.116425		-1.11665	-0.43482		-0.440201	-0.313011
-0.292379	-0.153213		-0.329479	-0.845668		-2.04856	-0.601774
-0.281986	-0.0868382		0.101721	-1.36615		-1.07192	-0.303093
-0.311331	-0.50981		-0.313087	-0.198143		-0.0517059	-0.780541
0.331481	-0.59662		0.194014	-0.251843		-0.738576	0.149666
-0.0430756	0.338863		0.23139	-0.327306		0.0989351	-0.461992
-0.0739845	-0.130782		-0.407795	-0.129941		0.269911	-0.365073
-0.147935	-0.219262		0.723405	-0.727162		-0.0172562	-1.0759
-0.177243	-0.298639		0.0016821	-0.12554		-0.0779431	-0.0811517
-0.236224	-0.295607		0.163317	0.112734		-0.299435	-0.796132
-0.174846	-0.233655		-0.0132087	-0.0740803		-0.31033	-0.272561
-0.0557324	-0.997975		0.489296	-0.222057		-0.228359	-1.04493
-0.0822192	-0.372536		0.199061	-0.179192		-1.19198	-0.0377454
-0.165132	-0.266343		0.448785	-0.0121368		-0.147763	-1.16211
0.087045	-0.303093		0.360397	-0.391669		-0.748548	-0.224097
0.443115	-0.339525		0.89067	0.00104588		-0.467753	-0.360131
0.519233	-0.360489		0.0484639	-0.452355		-0.0462983	-0.671271
0.0978747	-0.294348		0.00183004	-0.10184		-0.184929	-0.460103
-0.0739872	-0.376664		0.308278	-0.225954		0.375446	-0.42909
-0.131758	-0.273493		0.130566	-0.744641		0.286794	0.115589
-0.103059	-0.237705		0.238704	-0.210991		-0.120358	-0.400399
-0.0852495	-0.112748		0.0784281	0.34559		0.439632	-0.735264
0.0762221	-0.209003		-0.106175	0.617269		-0.411769	-0.0949918
-0.156161	-0.06672		-0.178767	-0.132523		-0.0278637	-0.582221
-0.179381	-0.173966		0.41728	-0.372987		0.319842	-0.193126
-0.121482	-0.324901		-0.00300044	-0.295303		0.0992873	-0.944516
0.137596	-0.113328		-0.0534307	-0.0385623		0.0601218	-0.243875
-0.298805	-0.43161		0.475644	-0.221843		0.244254	0.138237
-0.255134	-0.215331		0.147422	-0.40396		0.0484611	-0.566922
-0.0420445	-0.707582		-0.351508	-1.04612		-0.431955	-0.0239986
0.0532769	-0.172251		-0.131914	-0.0616224		-0.124868	-0.0189821
-0.118359	-0.259106		-0.953835	-0.0736302		-0.343678	-0.129451
-0.855653	-0.264829		-0.087902	-0.543869		-0.830194	-0.659653
-0.153222	-0.33314		0.115591	-0.454211		-0.191372	-0.276008
-0.203167	-0.104913		0.611346	0.0265576		-0.62427	-0.0550583
-0.0188098	-0.0341719		0.393453	-0.747667		-0.232249	-0.26586
-0.0820101	-0.0120887		0.283087	-0.696509		-0.535869	-0.308715
0.308664	-0.18088		-0.133618	-0.770296		0.536906	-0.182753
-0.242802	0.0686838		0.128944	-0.518375		-0.0849749	-1.00779
-0.0183946	0.118006		0.422782	-1.14533		0.0462283	-0.414672
0.00125071	-0.0456312		0.0167949	-1.43174		-0.500548	0.0616668
-0.200368	0.0721839		-0.117333	-1.3148		-0.0242523	-1.10801
-0.179145	-0.129956		-0.147038	-0.760331		-0.284952	-0.229809
-0.167759	-0.178481		-0.334902	-0.618787		0.17326	-0.437713
0.0249058	-0.0941019		-0.401265	-0.248402		0.10636	-0.117204
-0.159361	-0.659428		0.0663072	-2.01456		0.129468	-0.898243
0.124472	-0.572795		0.00231451	-0.611179		0.0605209	-0.95857
-0.0772355	-0.212576		0.228588	-1.58628		-0.657474	0.0128962
-0.361889	-0.064131		0.211508	-0.878993		-0.0636294	-0.277355
0.581918	-0.182728		-0.406197	-0.86443		0.133798	-0.276077
-0.273825	-0.215714		0.378509	-1.06585		0.840416	-1.14031
-0.0926593	-0.29382		0.201607	-1.58652		0.547163	-0.17812
-0.31199	-0.326283		0.26864	-0.822279		0.405522	-0.648405
-1.3078	-0.345904		-0.0768948	-0.762647		0.149126	-0.535918
-0.24271	-0.153892		-0.0715829	-0.930792		-0.499704	-0.742923
-0.333656	-0.268126		0.267762	-0.708422		0.565596	0.138109
0.126386	-0.341005		-0.450694	-0.737986		0.280015	-0.483878
-0.734538	-0.044592		-0.0535477	-0.646414		0.124729	-0.139734
-0.293754	-0.053456		-0.0300894	-0.304243		-0.448309	-0.42303
-0.337654	-0.134876		0.441519	-1.47938		0.512402	-0.387958
-0.235587	-0.103198		0.409981	-0.743255		0.252355	-1.37943
-0.285554	0.116727		0.0648392	-0.252652		0.341808	-0.75676
-0.067394	-0.251626		-0.031199	0.0958136		0.121832	-0.564858
-0.234914	-0.0424584		-0.19766	-0.461757		0.11368	0.171492
0.0709153	0.17925		0.0162254	0.00490911		0.123429	-0.184246
-0.0356687	-0.0705928		0.303982	-0.335294		0.269128	-0.479053
-0.520954	-0.104462		-0.00515022	-0.608267		0.231977	-0.121631
0.00525746	0.166339		0.353339	0.080434		0.266471	-0.317241
-0.0173021	-0.133967		-0.257849	-0.115169		-0.138294	-0.547139
0.0600015	-0.0505767		0.443745	-0.244234		0.11554	-0.515674
0.0886025	-0.624202		0.172535	0.0193636		-0.13823	-0.601392
0.392958	0.184916		0.594147	0.0878954		-0.659812	-0.421595
-0.10815	-0.0544785		0.416931	-0.53078		-0.597679	0.0862347
0.175726	-0.0771229		0.015306	-0.122963		0.572523	-0.92726
0.225962	-0.0638359		0.182631	-0.356177		0.486649	-0.997506
0.120833	0.17256		0.377228	-0.538151		-0.0253547	-0.42989
-0.00264039	-0.193743		0.433405	-0.508207		0.378381	-0.526679
-0.00472364	-0.182403		0.243469	-0.277635		0.0683041	-0.63713
0.13656	-0.466339		-0.198005	-0.921474		0.0102609	-0.541158
-0.0679859	-0.150421		0.132762	-0.865641		0.334162	-0.0162208
-0.0611557	-0.111077		0.140687	-1.23423		0.235659	-0.760101
0.203188	-0.251459		0.233676	-0.61326		0.59638	-0.296375
-0.373828	-0.189512		0.330835	-1.10113		0.471209	-0.430718
0.170651	-0.255026		-0.117102	-0.517356		0.10866	-0.724507
0.214826	0.0218932		0.492559	-1.06361		0.38747	-0.481411
-0.0826431	-0.233052		0.235554	-0.00478011		0.514317	-0.505475
-0.0877049	-0.046233		-0.128256	0.0964857		0.757903	-0.581337
-0.164354	0.0176129		0.667763	-0.287943		0.0551528	-0.753698
-0.129066	-0.776448		-0.449656	0.021104		-0.0106365	-0.166654
-0.249712	-0.375234		-0.144921	-0.545522		0.178056	-0.435234
-0.440368	0.0123264		-0.280066	-0.579935		0.119767	0.00444397
-0.0371665	0.0280897		-0.169814	-1.04582		-0.142837	0.0773555
-0.0248822	-0.257249		0.247976	-0.497108		-0.19151	-0.45164
0.0943156	-0.0779347		0.217873	-0.484071		0.11617	-0.728719
-0.187316	0.107597		-0.868956	0.207019		-0.434363	-1.35116
-0.129155	-0.0944761		0.157295	-0.0110142		-0.0135279	-0.347133
-0.133877	0.0965896		-0.0244461	-0.286722		0.231375	-0.625191
-0.0910017	0.137208		-0.218001	-0.0808831		0.212382	-0.848629
-0.242607	0.303478		0.342249	-0.351498		0.050445	-1.74806
0.182301	0.129155		-0.206276	-0.818993		0.155741	-0.877199
-0.000260343	-0.0626989		-0.0509728	-1.15902		0.413457	-0.312988
0.0185394	0.102702		-0.375686	-0.00152912		-0.138773	-1.04059
-0.0736205	-0.213284		0.14599	-0.0348571		0.239588	-0.141015
-0.157699	-0.125341		-0.711876	-0.507366		-0.313865	-0.70366
-0.0122244	0.143207		0.429706	-0.331879		0.159896	-0.316181
-0.414762	0.226618		0.597549	-0.940773		-0.0625843	-2.06558
-0.0330984	-0.309779		0.495437	0.414638		-0.132625	-1.6707
-0.214285	-0.405035		-0.164471	0.00303248		-0.201652	-0.478014
-0.139814	-0.360121		0.13943	-0.328271		0.39982	-1.34309
0.256769	-0.350629		-0.279304	-0.938149		-0.681967	-0.83813
-0.434886	-0.213342		-0.757828	-1.01452		-0.775997	-0.471792
0.0982216	-0.199098		-0.408017	-1.11653		-0.352613	-0.56787
-0.111077	-0.207534		-0.0813433	-0.508241		-0.138554	-0.331898
0.315987	-0.228092		0.46389	-0.553495		-0.147662	-0.0917649
-0.0609765	-0.0204193		-0.255837	-0.305546		-0.961293	-0.0856034
-0.164329	-0.0854161		-0.203864	-0.42987		0.18963	-0.27647
0.653183	-0.0966328		0.112711	-0.339359		-0.0756826	-0.598371
0.100487	-0.157438		0.18567	-0.603477		0.254929	-0.362165
0.00228223	-0.0066502		-0.246635	-0.0452385		0.44432	-0.0803419
-0.0964705	-0.239886		-0.43197	0.0477698		-0.277162	-0.619208
-0.207332	-0.0498011		0.218836	-0.624911		-0.255649	-0.327069
0.121896	-0.15105		0.704347	-0.424664		-0.259482	-1.0457
0.0824681	-0.311117		0.19079	-0.4515		0.219006	-0.423475
-0.11317	-1.04765		0.0819924	-0.475363		-0.218068	0.334105
0.097904	-0.208132		0.167435	-0.217944		-0.408572	-0.209257
0.0636335	-0.220334		0.143985	-0.435274		-0.133245	-0.286795
-0.107594	-0.685245		0.0562556	-0.977473		-0.386778	-1.06688
0.167981	-0.183844		-0.60091	-0.866949		0.263685	-0.324548
0.279949	-0.176926		-0.452343	-0.909779		-0.287266	-0.375597
0.0530462	-0.163728		-0.419454	-0.38087		-0.637458	-0.339738
0.592024	-0.467124		-0.202318	-0.0897325		-0.169881	-0.802824
0.0840106	-0.0663373		0.114511	-0.6738		0.0277139	0.0304229
0.185715	-0.208456		0.589228	-0.620777		0.0275192	-0.776349
-0.121625	-0.218746		0.640635	-0.627181		-0.591974	-0.247062
0.264522	-0.275214		0.56581	-0.363492		-0.106631	-0.0423279
-0.0765322	-0.21362		-0.129084	-0.729797		-0.0997647	-0.486909
-0.234829	-0.22962		-0.242867	-0.600166		-0.28879	-0.427643
-0.239567	-0.274028		0.389798	-0.383086		-0.350538	-0.421631
-0.178554	-0.206864		0.321316	-0.126095		-1.40094	-0.653053
-0.156182	-0.312018		-0.0801828	-0.598218		-0.736905	-1.22952
-0.0983471	-0.228147		-0.181561	-0.313924		-1.12386	-1.04731
0.0436331	-0.306074		-0.0463693	-0.152145		0.23689	-0.7886
-0.288338	-0.149804		-0.839457	-1.26329		0.42589	-0.665435
0.0365677	-0.24334		-0.240804	-0.951735		-0.540192	-0.664498
-0.378788	-0.369458		0.597232	-0.387599		0.18718	-1.5111
-0.333891	-0.167592		0.242118	-0.773848		-0.523382	-0.967297
-0.381205	-0.206867		0.188611	-0.0416732		-0.37506	-0.439756
-0.25551	0.0675485		0.407468	-0.459572		-0.114545	-0.288106
-0.224101	0.231169		-0.618608	-0.450243		-0.34167	-0.418877
-0.224589	-0.190584		-0.255997	0.219357		-0.401145	-0.773668
-0.622684	0.0566849		-0.723367	-0.41058		-0.382182	0.0851319
-0.126691	-0.147758		-0.0144166	0.188653		-0.35633	-1.10499
-0.1706	-0.0797888		-0.172309	-0.732547		-0.176825	-0.87125
-0.132972	-0.180514		-0.0102447	-0.549056		0.240321	-0.763178
-0.138979	-0.24846		-0.0482188	-0.0940286		0.00947126	-0.900428
-0.134166	-0.173707		0.232882	-0.367578		-0.563797	-0.0262462
-0.0242727	-0.0529169		-0.144403	-0.851675		-1.02771	-0.0620859
-0.180553	-0.596323		-0.594068	-1.33272		-0.0302611	-1.12408
-0.0331366	-0.308625		-0.69719	-0.546586		-0.174747	-0.79772
-0.00132696	-0.0857675		-0.255265	-0.261323		-0.414685	0.0251723
0.470765	-0.377058		0.271946	-0.343459		-0.561135	0.0697864
-0.16759	-0.158526		0.134765	-0.510743		-0.294433	-0.260735
-0.195424	-0.177851		-0.467899	-0.159454		-0.420822	-0.147467
0.0841105	-0.227256		0.0980931	-0.658907		-0.614834	-0.0410975
-0.201956	-0.0767753		0.297954	-0.883595		-0.503852	-0.306893
-0.321923	-0.0862736		-1.49458	-0.10863		0.0659739	-0.574379
0.0643935	0.149079		-2.13041	-0.533655		0.0651158	-0.550669
-0.157388	-0.137438		-0.896137	-0.167575		-0.014451	0.188096
-0.109581	-0.253161		-0.0202331	-0.983821		-0.307815	-0.299705
-0.152821	-0.228711		-0.794465	-1.06977		-0.132261	-0.728027
-0.435182	-0.253941		0.343363	-0.577268		-0.580535	-0.39821
-0.00204456	-0.158178		0.35465	-0.228779		-0.541992	-1.36467
-0.164935	-0.127199		-0.00158059	-0.51334		0.242999	-0.541593
-0.202375	-0.0523848		-0.27205	-0.0738233		0.747802	-0.731514
-0.151677	-0.405194		0.375085	-0.513086		-0.238856	-0.572618
0.151968	-0.0701251		0.331467	-0.363013		0.388379	-1.15715
-0.107989	-0.0159798		-0.869568	0.0200892		-0.500217	-0.0331649
-0.101544	-0.110438		0.216072	-0.494011		0.182855	0.0197192
-0.0501571	-0.111844		-0.000175723	-0.684127		-0.578448	0.176286
0.0328394	-0.067691		0.337675	-0.276688		0.114791	0.0474524
-0.154087	-0.198435		0.311796	-0.334851		-0.155215	-0.308287
0.0273492	0.00429985		0.377673	-0.399394		-0.619339	0.0661727
-0.362213	-0.187775		-0.690289	0.150655		0.274868	-0.299459
-0.378153	0.333072		-0.0116843	-0.171204		-0.929418	-0.0508696
-0.238529	0.14517		0.0585879	-0.599335		0.0208274	-0.194536
-0.197991	-0.166781		-0.00921952	-0.183412		0.328397	0.0465997
-0.478042	-0.0309046		-0.0667539	-0.0705482		0.0997785	-0.0232127
0.15844	-0.0207256		-0.0626128	-0.0306406		0.0912153	-0.183607
-0.225667	-0.180308		-0.0930003	-0.220707		0.310921	-0.91342
-0.243119	-0.0448846		0.0763813	-0.847718		-0.284666	0.158891
-0.265295	-0.0481821		0.209894	-0.850268		0.47576	-0.314608
0.0452767	-0.0952271		0.0505389	-0.591135		0.0895317	-0.262254
-0.105036	-0.184541		0.0438262	-0.434107		0.139995	-0.0159197
-0.244542	-0.0231069		-0.181223	-0.0838983		-0.404147	-0.606056
0.0123557	-0.0132685		-0.306144	-0.204964		-0.092513	-0.48493
-0.264729	-0.0399495		-0.0815729	-0.452387		0.162685	-0.307512
-0.140458	0.104378		0.407936	-0.273049		-0.742125	-0.101795
-0.0522539	0.138193		-0.266333	0.184251		0.210857	-0.346446
-0.018629	-0.114212		-0.654747	-0.386639		0.268359	-0.933634
0.0726663	0.00688741		0.0577141	-0.118518		0.274879	-0.502461
0.419631	-0.100712		-0.0974676	-0.849937		-0.107727	-0.00145547
-0.0517822	-0.065063		0.18242	0.342721		-1.01705	-0.212539
0.0383209	0.185413		-0.139277	-0.191576		-0.32194	0.0675035
-0.0781531	0.205705		0.109445	0.0334679		-0.425027	-0.0574115
-0.0642881	0.0871442		0.0851394	-0.159915		-0.260977	-0.039913
-0.193263	-0.15678		0.089229	-0.574255		0.564812	-0.477661
-0.247738	0.0643952		-0.124232	-0.448225		0.319788	-0.0426317
-0.339386	0.275046		0.197452	-0.931443		-0.204586	-0.504018
-0.240514	-0.00101567		-0.347437	0.0815891		-0.07987	-0.0858657
-0.261123	0.0939308		0.0572886	-0.345311		-0.00357316	-0.122305
0.125817	-0.0865976		-0.685317	-0.209736		-0.251015	-0.169539
-0.111706	0.115755		-0.0853709	-0.235269		-0.0133277	-0.463089
-0.203757	0.17176		-0.256074	-0.756629		-0.216191	-0.538699
-0.0316207	0.347942		-1.40465	-1.02383		-0.598394	-0.142579
0.012477	0.190662		-0.4572	-0.909587		-0.310447	-0.292685
-0.343553	-0.040653		-0.0744808	-0.14135		-0.665617	-0.380243
-0.0111745	-0.0885549		-0.287345	-0.813634		0.270675	0.0583192
-0.519459	0.145409		-1.12585	-0.075832		0.158345	-0.97733
-0.405705	0.679416		-0.994957	-0.508234		-1.09086	-0.434098
-0.314032	-0.31458		0.0569922	-1.1933		-0.755528	-0.978794
0.0274423	0.151339		0.306746	-1.39268		-0.279412	-0.129427
-0.180143	-0.0271605		0.00660154	-0.212411		-0.139371	-0.704757
0.0531574	-0.243225		-0.354761	-0.856379		-0.187885	-0.554163
-0.14927	0.119633		-0.00800671	-0.246348		-0.845414	-0.603982
0.00764965	-0.0164522		0.212083	-0.685727		0.128356	-1.11636
-0.828987	0.0209081		0.347032	-0.640518		-0.142379	-0.928016
-0.351364	-0.0138418		-0.223677	-0.926771		0.164398	-0.279961
-0.896525	-0.216887		0.240977	0.103831		0.00936998	-1.00683
-0.542975	0.0312816		0.259307	-0.308854		-0.27975	-0.22804
-0.316092	-0.0520049		0.441958	-1.36501		-0.0995558	-0.617937
-0.12699	-0.0575949		0.195945	-0.704822		-0.522503	-0.190612
-0.249745	-0.045591		0.0943018	-0.0417763		0.0918396	-0.895238
-0.14535	-0.43378		0.482575	-0.917757		-0.0578292	0.123328
-0.147496	0.0331155		0.296022	-1.29493		0.584683	-0.104951
-0.310656	-0.279383		-0.381544	-0.623597		0.168534	0.244374
0.305026	-0.0141376		0.0536542	-0.986034		-0.95925	-0.219448
-0.245913	0.00173726		-0.253748	-0.410434		-0.275892	0.192919
0.111715	-0.235017		0.140021	-0.313		-0.201284	-0.564917
-0.163451	-0.150026		-0.149229	-0.551704		-0.337761	0.118963
0.296973	0.133485		-0.529371	-0.421816		0.00459578	0.0431174
0.516975	-0.0473609		0.696081	-0.187681		-0.378146	-0.353298
-0.020613	-0.889553		0.211909	-0.134297		-0.612662	-0.319104
-0.0953352	-0.114941		0.324016	-0.267948		-0.358911	-0.429207
-0.314129	-0.0477896		0.303231	-0.658255		0.856701	-0.810793
-0.170234	-0.0347337		-0.0442758	-0.834257		0.156179	-0.834821
-0.288518	-0.0194128		-0.393947	-0.955085		-0.0957735	-0.142891
-0.121958	0.257121		-0.329537	-1.39523		0.062617	0.409319
-0.233496	0.240045		-0.698051	-1.1943		-0.236481	-0.4481
-0.286454	0.324263		0.0353788	-0.404958		0.36983	-0.03443
0.156811	-0.00647753		0.289913	-0.849652		0.462194	-0.283284
-0.263271	0.0188757		0.0557826	0.267794		-0.134771	-0.536096
-0.233583	0.104906		0.346612	-0.492441		-0.823078	-0.295886
-0.44237	1.2662		0.0837344	-0.0420787		0.0795689	-0.202369
-0.332271	-0.0838114		-0.0325284	-0.988076		0.511393	0.299828
-0.344492	-0.480995		-0.103395	-0.295588		-0.196549	0.0884386
0.0444281	-0.0604484		-0.214913	-0.409288		-0.302073	-0.169295
-0.218056	0.0161118		0.35681	-0.470671		0.076839	-0.216016
-0.201731	0.373989		0.248424	-0.4701		-0.233639	-0.449977
-0.312092	-0.0081078		0.313116	-0.565397		-0.45765	-0.712522
-0.32219	-0.0687615		0.190721	0.0109967		0.0635288	-0.321034
-0.0851308	0.410421		0.6786	-0.385191		-0.404049	-0.138897
-0.172577	0.24268		0.0411711	-0.259243		0.660267	-0.553275
-0.375593	0.0522203		-0.0619283	-0.246768		-0.363922	-0.0239027
-0.829755	-0.180589		0.252559	-0.0724681		0.583419	0.101343
-0.173968	-0.164287		0.371524	0.0573013		0.367143	-0.507733
-0.240632	0.118539		0.331854	-0.150912		0.502263	-0.162468
-0.28638	-0.029611		0.121395	-0.215806		-0.476401	-1.30057
-0.14988	0.239428		0.0821225	-0.26775		-0.983761	-0.207956
-0.236938	-0.243689		-0.292287	-0.712686		0.298644	-0.391845
-0.240432	-0.0849229		-0.0274096	-0.518765		-0.458948	-0.000365058
-0.195247	-1.28499		-0.0208407	0.175611		0.243648	-0.464944
-0.0964112	-0.0470375		-0.264456	-0.388203		0.157333	-0.613204
-0.0870885	-0.171652		0.0952271	-0.90047		0.484822	-0.64987
0.187878	-0.140113		0.105648	0.321803		-0.0323717	0.578045
0.0591836	-0.304789		0.162818	-0.633248		-0.0081807	-0.308491
0.208816	-0.146309		0.141144	-0.20666		0.237102	-0.0794192
-0.0184827	-0.160586		0.742097	-0.282923		0.297128	-0.0928656
0.430553	-0.0623638		-0.0863118	-0.255796		0.162063	-0.115388
0.0285988	0.163927		0.0271669	-0.336964		-0.354803	0.0664705
0.0333006	0.163045		0.884126	0.197293		-0.236369	-0.655134
0.0443036	-0.506132		-1.31871	-0.893413		-0.0369698	-0.374275
-0.0609773	-0.0683974		-0.0964545	-0.201896		0.164188	0.161066
0.0369656	0.0948634		-0.098272	-0.736367		0.607101	-0.272694
0.0874611	-0.16389		-0.403892	0.132305		-0.00770451	-0.602013
-0.0416737	0.180214		-0.723499	-0.332863		0.198856	-0.017859
0.0171022	-0.111264		-0.599274	-0.0644348		0.0498717	0.268875
0.247745	0.0831982		0.0653481	0.0399497		-0.0225044	0.0170317
0.00819696	-0.00991747		-0.595605	-0.175503		0.312369	-0.223583
0.267009	-0.018456		-0.465579	-0.234989		-0.122414	-0.661004
0.388684	0.0680441		-0.632481	0.0407802		-0.22445	-0.364627
-0.0319632	0.178594		-0.39868	-0.822085		1.11861	-0.18233
-0.0616407	0.187703		0.0998143	-0.0357936		-0.14088	-0.999362
-0.110698	-0.0473866		0.132105	-0.467218		0.465694	-0.457665
-0.0941397	0.0589024		-0.00915961	-0.178907		0.242931	-0.0476227
-0.162032	0.00195587		-0.247326	-0.699927		1.05435	-0.308738
-0.290297	0.0130912		0.378862	-0.750994		0.271386	-0.750624
-0.300325	-0.215805		0.00113396	-0.221461		-0.679802	-0.327495
-0.315141	0.094332		-0.28461	-0.381402		0.281422	-0.123572
-0.305969	-0.0294379		0.0648307	-0.354075		-0.312085	0.0869934
-0.264387	-0.1548		-0.824176	-0.246149		0.00589179	-0.747269
-0.12154	0.0149345		0.011158	0.199074		-0.184859	-0.298574
-0.174904	0.105526		-0.899832	0.26938		-0.398362	-0.167561
-0.0601538	0.177056		-1.08407	-0.823147		0.384909	-0.514969
-0.325984	0.0314589		0.268409	-0.710397		-0.533224	-0.276173
-0.193091	-0.0912411		-0.236737	-0.0999357		-0.145114	-0.418228
-0.387979	0.0493427		-0.984409	-0.0918281		0.190059	-0.754588
-0.249163	0.0465276		-0.639748	-0.487321		-1.42758	-0.182634
-0.249343	-0.0471785		-0.318685	-0.413981		-0.00836709	0.280852
-0.296337	0.137374		0.200749	-0.156754		-0.23932	-0.759772
0.221584	0.0766607		0.196434	-0.538961		0.59792	-0.351475
-0.0584682	0.0387507		0.241006	0.462639		-0.944788	-0.656368
-0.331469	-0.289167		0.489281	-0.305457		0.306876	-0.285946
0.055673	0.142778		0.0761232	-0.679159		-0.041457	0.150352
-0.277667	0.143877		-0.435051	-0.674454		0.26531	-0.462984
-0.364363	0.0789181		-0.41784	-0.617762		0.283621	-0.377062
-0.276367	-0.488175		0.16463	-0.152882		0.341007	-0.359923
-0.322211	-0.0660701		-0.140378	-0.00261558		-0.0466332	-0.110773
-0.121672	0.00197653		-0.133452	-0.704154		0.00829058	-0.276096
-0.0161181	-0.0117749		-0.577161	-0.291833		-0.168996	-0.161158
-0.0459313	0.00136611		-0.217722	-0.400512		-0.689175	-0.57877
0.0819622	0.051403		0.142862	-0.583635		0.0399811	0.0371122
0.0780116	-0.0350867		0.293154	-0.486266		-1.1694	0.0328836
0.197338	0.0847947		0.0242357	-0.303837		-1.19026	0.158359
0.255614	-0.026052		-0.246816	-0.265832		-1.12695	-0.154202
0.350153	0.0779099		-0.244515	-0.250613		-0.382972	-0.94263
0.265427	0.178721		-0.222539	-0.47631		-1.33528	-0.807355
0.171418	0.0779593		-0.245092	-1.03126		-0.694384	-0.332658
-0.18576	-0.0279021		0.572238	-0.928847		-0.130581	-1.02937
0.0882792	-0.0610226		-0.102849	-0.258165		-0.443031	-1.16672
-0.178013	-0.18465		0.0375347	-0.960979		-0.230611	-0.454151
0.0061293	-0.167238		-0.495222	-0.808443		-0.145568	-0.858207
-0.027306	-0.183199		-0.246224	-0.102399		-0.150862	-1.10119
0.1631	-0.160549		-0.315661	-0.824209		-1.2874	-0.501301
-0.0166177	-0.0503063		-0.321666	-0.381746		-1.05725	-0.993109
0.106462	0.278716		-1.29375	0.0471897		-1.00705	-0.736739
0.322989	0.00396833		-0.543312	-1.26433		-1.13427	-1.1441
0.322329	-0.05894		-0.348582	-1.63906		-0.190774	-0.6743
-0.085916	0.142222		-0.12028	-0.267613		-0.242316	-0.529034
0.351577	0.315505		0.0926064	-0.685469		-0.0268485	-0.676575
0.322514	-0.0663784		-0.802168	-0.541217		-0.51951	-0.568071
-0.00249694	0.0840924		-0.505429	-0.772511		-0.00908159	-0.386246
0.0575673	0.277209		-0.446746	-0.177133		-0.261533	-0.521093
0.170122	-0.170562		-0.029457	-0.429553		-0.36452	0.04607
-0.090594	-0.27603		-0.917771	-0.918982		-0.350861	-0.814297
0.00705635	-0.214242		-0.214338	-0.0761806		-0.659767	-1.03017
-0.0730545	-0.202489		-0.395622	-0.152417		0.443188	-0.431791
0.25692	-0.292681		0.00350257	-0.281222		-0.241193	-1.14557
0.442152	-0.095213		-0.160204	-0.152119		-0.199917	-0.775714
0.0245529	-0.204507		-0.932717	0.0344485		0.122471	-1.29301
0.0783903	-0.067601		-0.0807268	-0.273551		-0.0712318	-0.582474
-0.202796	-0.0380523		0.272764	-0.120122		0.458977	-0.387605
0.0301392	-0.114261		0.0971739	-0.706134		0.534466	-0.67522
-0.00653713	0.150539		0.0579711	-0.0282669		0.167342	-0.0375215
-0.114003	-0.515708		-0.334898	0.0262698		-0.39089	-0.0372782
-0.0318338	-0.00463281		-0.818749	0.209731		-0.28611	-0.423188
-0.176559	0.224772		0.0550241	-0.0899934		-0.525309	-1.18882
-0.126551	0.140954		-0.665086	-0.155745		-0.270276	-0.297648
-0.277073	-0.0108663		-0.208268	-0.293826		-0.485421	-0.0473322
-0.264407	0.514878		-0.021748	-0.57936		-0.923675	-0.0499167
0.184287	0.307317		0.0278493	-0.221439		-0.538768	-0.635562
-0.275388	0.573317		-1.23942	-0.604483		0.277875	-0.310461
-0.197783	-0.0318988		-1.00702	-0.249319		-0.250007	-0.3522
0.049154	0.0638292		-1.03351	-0.75123		-0.144868	-0.419406
0.27788	-0.0334277		-0.515796	-0.702067		0.571235	-1.20893
-0.257249	-0.0874292		-0.18911	-0.0766019		-0.0445269	-0.482786
-0.0246309	-0.0289395		-0.216658	0.0302998		-0.708963	-0.314342
-0.0781761	0.0784213		-0.726005	-0.270518		-0.128207	-1.23785
0.0574308	0.0470336		-0.105492	-0.0892806		0.389395	-1.05274
0.200411	0.275421		-0.0800234	-0.0531055		0.331969	-0.538784
0.25489	0.811009		-0.456465	0.299447		-0.525713	-0.489426
0.252791	0.0387084		-0.663496	-0.299881		-0.730082	-0.205421
-0.231154	0.276024		1.54461	0.121153		0.188551	0.0178958
-1.14534	0.410044		-0.420715	-0.385473		0.384669	-0.0402697
-0.312666	-0.0583178		-0.708559	-0.650709		0.458223	0.0196642
0.129766	0.0976665		-0.153629	-0.0919714		-0.262916	-0.918578
0.344932	-0.219008		-0.308667	-0.922765		0.0410295	-0.816141
-0.309561	-0.0548793		-0.267194	-0.848348		0.33771	-0.740221
-0.25453	0.04885		-0.13721	0.109448		-0.299024	-0.272257
-0.346718	0.0720289		-0.301791	-0.737934		-1.35739	-0.168161
-0.2807	0.452992		-0.14093	-0.259731		-0.380377	-0.545999
0.0754326	0.114942		0.204371	-0.1402		-0.887066	-0.0828991
-0.266219	0.236759		-1.60919	-0.46885		-1.47888	-0.192939
0.648006	0.0527776		-0.805924	-0.989443		-1.43466	-0.212976
0.0450411	0.154379		-0.841391	-0.191228		-0.952565	-0.316221
-0.164122	0.174116		-0.425355	-0.296628		-0.267447	-0.410342
-0.199277	0.122756		-0.11471	-0.313678		-1.01343	-0.344647
-0.239991	-0.105072		-0.315288	-0.265209		-0.872245	-0.357673
0.05384	0.146805		-0.23638	-1.00015		-0.907092	-0.147484
0.205119	0.0585114		-0.302543	-0.546699		-0.389785	-0.102229
0.158512	0.10473		-0.369375	0.0735669		0.326755	-0.0500704
0.27366	-0.0228869		-0.416045	-0.763058		-0.470822	-0.563195
0.0727869	-0.156323		-0.164084	0.217606		-0.559331	-0.24372
0.191732	0.259385		0.263947	-0.524977		-0.460427	-0.47239
0.0871005	0.316813		-0.141855	-0.543689		-0.253368	-0.338633
-0.152073	0.129938		0.193878	-0.136634		-0.324857	0.0213844
0.0796204	0.248142		0.195137	-0.536871		0.0460838	-0.962469
0.0271071	0.132039		0.227459	-0.198892		-0.150791	-0.497558
-0.101786	0.149463		0.339549	-0.448074		0.0955937	-0.777941
0.0561197	0.0952545		-0.0627979	-0.687879		-0.669184	-0.508058
0.241313	-0.167536		-0.576657	-0.630069		-0.172836	0.307852
0.145778	0.343183		-0.124472	-0.644535		-0.313424	0.331364
-0.0503482	0.0892253		-0.0476863	0.331184		-0.0242512	-0.286739
0.0301632	0.174571		-0.0146264	-0.173181		0.342842	-0.464121
0.0166626	-0.0222056		0.0648361	-0.396958		-0.304745	-0.340275
0.478209	0.11898		0.176448	-0.0197845		-0.341743	-0.0550808
-0.131849	-0.0629527		0.419449	-0.472249		-0.642628	-0.424208
0.0586709	0.113426		-0.19928	-0.499198		0.136874	-0.342592
0.0708786	0.104795		0.0704046	-0.218281		0.0725518	-0.945321
0.0163724	-0.0296189		0.261989	0.300532		0.382135	-0.736332
0.135598	0.0195147		-0.367529	-0.115303		-0.077334	-0.930034
0.197647	-0.012957		0.488575	-0.046728		-0.791322	-0.867217
-0.0101946	-0.0365687		-0.29922	-0.226218		0.331137	-0.562009
-0.0833814	0.013839		-0.27829	-0.500814		-0.0336682	0.0272253
0.383141	-0.0702295		0.170618	0.131961		0.056776	-0.00789982
-0.151127	-0.0998408		-0.641438	-0.175058		-0.0827804	0.231878
0.108183	-0.18666		0.464161	0.0999066		-0.0228812	-0.396664
-0.00641085	-0.0566681		0.380471	-0.49957		-0.0544738	0.0136588
0.0288662	-0.0628814		-0.0617296	-0.330509		-0.152977	-0.284811
0.364185	-0.080505		-0.0143145	0.168858		-0.421985	0.341464
-0.0268182	-0.190553		-0.0747319	-0.275036		-0.864663	-0.129014
-0.013545	-0.344822		-0.111109	-0.556628		0.557643	-0.508219
0.00467672	-0.14637		0.65152	-0.049307		0.0303896	-0.0573976
-0.00433755	-0.105875		0.239016	-0.119526		-0.143451	-0.241475
-0.169915	0.101478		0.102345	-0.09613		-0.32341	0.164142
0.0205419	0.0282374		0.0208306	-0.103999		-0.212456	-0.0767805
-0.119496	-0.0534279		-0.0631566	-0.398485		-0.53563	0.153343
-0.0636129	0.133675		-0.408122	-0.024404		-0.54973	-0.390931
-0.129726	-0.0285366		-0.288296	0.172739		-0.492589	-0.405906
0.213273	0.590738		0.0519999	-0.181984		0.330768	-0.598801
-0.0747443	-0.145046		0.221477	-0.347245		-0.255516	-0.900614
-0.244057	0.0219036		-0.454882	-0.0733318		-0.0481108	-0.560928
-0.0156613	0.147782		-0.793547	-0.445231		-0.392034	-0.233082
0.017177	-0.268858		-0.395825	-0.298502		-0.312314	-0.893506
-0.758824	-0.340376		0.701479	0.394387		0.266821	-0.68707
-0.0458737	-0.447423		-1.22514	-0.305284		0.457916	-0.062509
0.216742	-0.417931		-1.16564	0.04046		0.122673	-0.281978
0.423963	-0.646734		0.00810482	0.0555307		-0.507231	0.0257616
-0.0380109	-0.986521		-0.0523468	0.121814		-0.154677	-0.186736
0.00433104	-0.179755		-0.0793771	-0.127233		-0.24203	-0.164697
1.01673	-0.362941		-0.0933829	-0.0590335		0.0475432	-0.300103
0.0746906	-0.124269		0.0159565	-0.36893		-0.238111	-0.0884917
0.21421	-0.916287		-0.716763	-1.29324		0.120216	-1.27791
-0.104199	-0.0411735		-0.192981	0.0723863		0.16727	-0.224836
-0.0189201	-0.0201437		-0.536522	-0.710514		0.0448105	-0.526742
0.23484	-0.147888		-0.0795272	-0.371131		-0.293343	-0.464713
-0.218094	-0.232945		0.0350914	-0.603314		-0.997994	-0.472097
0.0657023	-0.0286796		-0.0754022	-0.220833		-0.066511	-0.339985
0.124816	0.0347733		-0.680653	-0.698976		-0.483652	-0.609309
0.0458917	-0.162525		-0.393278	0.173662		-0.172704	-0.375295
0.134189	0.349969		-0.814983	-0.538466		-1.59922	-0.329703
0.152392	0.0354142		-0.452308	0.188427		0.414461	-0.680048
-0.0112332	0.0581352		-0.337232	-0.586285		-0.331443	-1.77425
0.00911474	0.413091		-0.628988	0.051456		-0.385846	-0.0824263
0.458197	-0.0318675		-0.203445	-0.291086		-0.799291	-0.651175
-0.0394665	0.121816		-0.70098	-0.0712908		-0.00991936	-0.454043
0.116942	-0.86552		-0.318747	0.0815613		-0.240075	-0.67003
0.079453	-0.43987		0.0536872	-0.453786		-0.780815	-0.999777
0.0828838	-0.0381198		0.262825	-0.0599551		-0.387367	-0.180791
-0.00723363	0.657411		-0.263024	-0.0657609		-0.210702	0.399866
-0.0337848	-0.34512		-0.0844326	-0.13397		-0.477702	-0.316139
0.419809	0.0030101		-0.709165	0.0287905		-0.216829	-0.337074
0.216654	-0.0508565		-0.105098	0.514995		-0.157825	-0.548865
-0.185593	-0.0739357		-0.40024	0.271177		-0.0201225	-0.177549
0.12395	-0.0898946		0.0796208	0.265281		-0.197043	0.143562
0.139302	-0.167092		0.0450933	0.2828		-0.260439	-0.454768
-0.0406046	0.00788036		-0.302574	-0.393835		-0.00718924	-0.387924
0.270294	0.16368		-0.403446	0.0256031		0.0524535	-0.296377
0.228906	0.147752		-1.14537	0.0932876		0.192537	-1.06644
0.223367	-0.510968		0.461267	-0.0831587		-0.396022	-0.193097
0.110065	0.198408		-0.297758	-0.394308		-0.0670037	-0.442601
-0.175561	0.164736		-0.924982	0.0519142		0.428833	-0.854526
0.199371	-0.782632		-0.335703	-0.215098		0.104064	-0.925041
0.0360376	-0.302068		-0.459096	-0.558882		-0.163336	-0.419188
-0.0102732	0.0334221		-0.0668027	-0.00428297		-0.487499	-0.774938
0.0221086	0.0531405		-0.503728	-0.222463		-0.551636	-0.628811
-0.0167256	-0.176153		-0.311544	-0.20484		0.0991699	-0.76461
-0.0545543	0.23935		-0.621283	-0.245618		0.344025	-0.717069
0.263501	0.145607		0.11749	-0.794734		-0.762553	-0.923262
0.0288461	0.44749		0.45703	-0.317455		-0.223288	-0.871253
0.144569	0.0178168		-0.0129724	-0.257146		-0.0494913	-0.772951
0.274615	0.0234828		-0.141147	0.0900906		-0.0780307	-1.3889
-0.0909539	-0.0443447		-0.080586	-0.680252		-0.195167	-0.448767
0.172394	0.271415		-0.597744	-0.0887807		-0.231642	-0.78781
-0.0272209	-0.0341296		0.0966716	-0.160244		-0.113623	-0.642601
-0.0690907	-0.338643		0.196082	0.237077		0.16529	0.144871
0.184998	-0.000991354		0.881259	-0.365412		-0.0789579	-0.512524
-0.0200714	0.278639		0.12723	0.0204038		-0.210346	-0.253806
0.159962	-0.248906		0.447189	-0.0384422		-0.712176	-0.178725
0.199716	-0.0195658		-0.243644	-0.574829		-0.121727	-0.251381
0.235073	-0.231303		-0.30871	-0.133668		-0.0522004	0.0409371
-0.0822625	-0.324524		-0.495449	0.00277713		0.157721	-0.226963
-0.195895	-0.0482726		0.287611	0.114737		0.0489635	-0.409555
0.216945	-0.0515375		-0.0505966	-0.641337		0.00604055	-0.297195
-0.125032	-0.145385		-0.726432	0.0493573		-0.501375	-0.271988
-0.0296432	0.0237661		-0.172249	-0.288443		-0.373324	-0.352662
-0.0755359	-0.149683		-1.26508	0.00746664		-0.0851529	0.210162
0.0900795	-0.264643		-0.680155	-0.17883		0.285756	0.0439563
0.00428978	-0.172215		-0.225351	-0.0352584		-0.146409	-0.0310158
-0.248767	-0.30361		-0.333752	-0.177285		0.132634	-0.460237
-0.1314	-0.270799		0.081689	0.0108099		-0.642158	-0.573014
-0.0972531	-0.197402		-1.02875	0.0994365		-0.880743	-0.268566
-0.210371	-0.149296		-0.551147	-0.0380855		0.224056	-0.201102
-0.0142802	-0.260639		-0.119751	0.133568		-0.176031	-0.191772
-0.0977778	-0.2526		-0.104108	-0.554169		0.00122256	-0.461224
-0.241217	-0.319024		0.206296	-0.298074		-0.287852	-0.379718
-0.131938	-0.415734		0.0568482	-0.139732		-0.466866	-0.508226
-0.258462	-0.243754		-0.0749693	-0.210703		-0.298369	-0.511401
-0.335261	-0.293255		0.606973	0.468326		-0.794788	-0.342218
0.339616	-0.778116		-0.271367	-0.242801		0.0721344	-0.144579
-0.381407	-0.244089		0.205578	-0.0141733		-0.538725	-0.537358
-0.253609	-0.157421		0.179089	0.0442776		-0.510079	-0.535899
-0.455058	-0.41726		0.412398	-0.145477		-0.989419	-0.805106
-0.321799	-0.339503		0.254493	-0.495895		-0.324765	-0.584084
-0.3816	-0.47567		0.684712	-0.101317		-0.374992	-0.189366
-0.328647	-0.239685		0.842689	-0.364941		-0.0790744	0.524166
-0.0708671	-0.339355		-0.578586	-0.52748		-0.388922	-0.327593
-0.339353	-0.386395		0.133609	0.0826869		-0.316432	-0.763155
-0.374526	-0.133026		0.729681	-0.41977		-0.150498	0.0717465
-0.28641	-0.134195		0.00036474	-0.309258		-0.0794742	-0.211114
-0.274772	-0.205458		0.0272384	-0.348373		-0.855279	-0.0366466
-0.170048	-0.0181849		-0.27194	-0.802384		-0.566006	-0.434567
-0.1681	-0.765211		0.287596	-1.04876		-0.140531	-0.727298
-0.165848	-0.156848		-0.00718196	-0.640781		-0.186789	-0.498197
-0.230794	-0.239705		-0.0213616	-0.179648		0.286828	-0.213289
-0.0818213	0.161137		0.193443	-0.0417669		-0.015751	-0.601145
-0.0929092	0.134529		-0.0820921	-0.485492		1.04462	-0.0293376
-0.0614359	-0.0954012		-0.399009	-1.01636		-0.0171347	-0.221936
0.18251	-0.175664		1.0726	-0.0136756		-0.195726	-0.865664
-0.0949868	-0.109066		-0.0829744	-0.391078		-0.512495	-0.12532
-0.0227819	-0.155195		-0.192939	-0.162622		0.251063	-0.146383
-0.0737756	-0.176746		-0.380571	-0.117301		0.287619	-0.40238
0.0714523	-0.332501		-0.0412835	-0.151142		0.152665	-0.272383
-0.0324273	-0.310929		-0.734627	-0.806171		-0.138502	-0.191987
-0.156385	-0.344045		-0.011566	0.164063		-0.0387675	-0.677556
-0.0322878	-0.325252		0.42527	-0.276062		-0.0723368	-1.77617
-0.237574	-0.386683		0.373208	0.223338		0.210432	-0.142
-0.572999	-0.343022		0.0530563	0.361299		0.421274	-0.267654
-0.349608	-0.278		-0.0134386	-0.379654		0.173278	-1.14685
0.269962	-0.388547		0.314922	0.177337		-0.326534	-0.549689
-0.241802	-0.344272		0.105693	0.369721		-0.935108	-1.03048
0.0260871	-0.345393		0.38201	-0.0796927		0.0740723	-1.29866
-0.0884958	-0.330904		-0.00512797	0.241914		0.0547156	-0.521272
-0.15733	-0.305395		0.172406	0.23446		0.416663	-1.02298
0.423783	-0.5695		-0.0546187	0.374787		0.0936946	-0.212259
-0.0284892	-0.115834		0.0334509	-0.0974974		-0.0156127	-0.964422
-0.0664023	-0.378242		-0.0655356	0.047393		0.149218	-1.16054
-0.397942	-0.31334		-0.277152	0.614992		-0.748763	-1.36673
-0.22243	-0.228419		0.179972	0.487576		0.436853	-0.973898
-0.167944	-0.258132		0.286044	0.457004		0.233192	-1.86488
0.637876	-0.362914		0.194322	-0.944881		-0.279963	-0.904737
0.622673	-0.303441		-0.563456	-1.31702		0.260515	-0.957527
-0.205039	-0.336836		0.386745	-0.156306		0.1066	-0.396064
0.0160158	-0.149944		-0.871378	0.270023		-0.245977	-0.549909
-0.128733	-0.263031		0.219206	0.0603265		0.335827	-0.298253
-0.25102	-0.238967		-0.0532106	-0.256445		0.26851	-0.71036
-0.309709	-0.364638		0.165429	-0.108703		0.46666	-0.167843
0.0870354	0.0154113		-0.172265	-0.0473841		-0.278421	-0.45455
-0.12786	0.0734341		-0.199109	-0.150173		-0.0917037	0.136081
-0.0274325	-0.159394		0.351863	-0.0880956		0.0836401	0.0268936
-0.210665	-0.251159		-0.335498	-0.620416		-0.207206	-0.297499
-0.145032	-0.0813749		0.133699	-0.139994		-0.313491	-0.234113
-0.153349	-0.213632		0.233788	-0.318008		0.152588	-0.332521
-0.0626333	-0.204914		0.0733352	0.170211		-0.983819	-0.447538
-0.444882	-0.48879		-0.398333	-0.232193		0.802327	-0.453948
-0.203904	-0.17367		-0.0997637	-0.596001		0.250973	-0.873326
0.120814	-0.396489		-0.00652995	-0.441616		0.376866	-0.291099
-0.164686	-0.27619		-0.131082	-0.31882		0.778564	-0.566568
-0.127553	-0.191875		-0.170925	-0.308275		0.0377714	-1.08412
-0.0165697	-0.352536		0.139654	-0.242137		0.0874923	-0.232658
0.190035	-0.329711		0.468116	-0.814121		0.708734	-0.485014
-0.314324	-0.245682		0.242698	-0.346326		-0.686587	0.00749221
-0.0521455	-0.0324714		0.364761	-0.428069		0.611235	-0.671597
-0.0615334	-0.27025		0.347139	-0.0120348		-0.209596	-0.732725
0.0374511	-0.289977		-0.175336	-0.586164		-0.167504	-0.520242
-0.0360574	-0.214364		0.13083	0.0768413		0.520017	-0.805404
0.248973	-0.229968		-0.83293	0.25269		-0.32026	-0.647109
0.789329	-0.380894		-0.433901	-0.352876		0.18178	-0.288337
-0.151473	-0.17792		0.547717	-0.631189		0.607599	-0.116869
-1.98458	-0.184822		0.188987	-0.361837		0.456176	-0.42673
-0.228366	-0.132588		0.152588	-0.0783918		-0.601366	-0.870779
0.00527571	-0.156132		0.156716	-0.207982		0.646949	-0.196289
0.138987	-0.139126		0.0938124	-0.02525		0.552039	0.0799398
-0.0901942	0.0668694		0.0462225	0.00878155		0.0924131	-0.466567
0.187978	-0.169118		-0.191238	0.3155		-0.0916523	-0.23787
-0.0675456	-0.0702213		-0.654672	-0.132724		0.199256	-0.506583
-0.0879851	-0.115115		0.168282	0.166966		0.28343	-0.789076
0.243196	-1.0106		-0.273227	-0.419089		0.42475	0.160497
0.12503	-0.072268		0.177985	-0.4886		0.314482	0.119494
0.105787	0.0244965		0.0882625	-0.211146		0.259195	-0.272136
-1.48175	-0.114753		-0.371879	-0.383485		-0.0476555	-0.449596
-0.25946	-0.0435549		-0.512844	-0.306746		0.42211	0.466811
-0.311457	-0.297614		-0.447822	-0.754584		-0.15814	0.175903
-0.29005	-0.283669		0.288361	-0.246629		-0.783997	-0.158592
-0.287656	-0.333821		0.202752	-0.370507		0.51849	-0.106331
-0.53384	-0.0764298		0.4584	-0.318255		0.272321	0.359952
-0.19469	-0.0239823		-0.00410299	0.257266		0.378304	-0.509778
-0.400593	0.0553234		0.0997361	0.0634751		0.732161	-0.00128506
-0.420315	-0.077419		-0.018161	-0.0628324		0.481417	-0.37954
-0.295455	0.0241786		-0.60835	-0.246982		0.0964227	-0.862236
-0.27312	-0.333161		0.254434	-0.164662		-0.0172522	-0.489571
-0.351222	-0.200462		-0.234531	-0.619791		0.356371	-1.1692
-0.222217	-0.19509		0.0847308	-0.361958		0.183675	-0.920338
-0.219298	-0.182498		0.50075	-0.390601		0.274906	-0.0595262
-0.279257	-0.0744248		-0.106637	-0.213914		-0.180325	-0.451043
-0.131938	-0.517158		0.408071	-0.502299		0.196781	-0.045856
-0.770642	-0.00929843		0.148309	-0.165726		0.239517	-0.282767
-0.225366	-0.23165		0.320223	-0.237087		0.0538672	-0.552508
-0.240955	-0.142274		-0.176875	-0.0173582		0.11208	-0.172599
-0.403217	0.0392509		0.427868	-0.0595421		0.0767922	-1.13947
0.20106	-0.150179		-0.0882991	-0.549451		0.471771	-0.223101
-0.191902	-0.162869		0.0363923	-0.44893		0.221914	-0.522706
-0.0424318	0.089965		-0.401448	-0.513866		1.37534	-0.358203
-0.0424275	0.0258788		-0.326684	-0.39872		0.14732	-0.177398
-0.207792	-0.12518		-0.541198	-0.818388		0.393452	-0.186975
-0.343581	-0.0268874		-0.106652	0.0887139		0.636984	0.119408
0.000869142	-0.042124		0.436744	-0.243315		0.534014	-0.58139
-0.14057	-0.0176663		-0.333491	-0.122033		-0.197912	0.0792715
-0.0249422	0.0712809		-0.84738	-0.389204		-0.754731	-0.164893
-0.0130138	0.0570131		-0.118387	-0.331632		-0.744681	-0.0775339
-0.127916	-0.0979091		0.15005	-0.289389		-0.143123	-0.298996
-0.073063	-0.134427		-0.398373	-0.7679		-0.107504	-0.418941
0.191068	-0.153708		-0.228906	-0.687596		0.0415736	0.236928
0.046458	-0.064781		-0.483528	-0.312959		0.707988	0.311387
0.187756	0.441395		-0.529865	0.236791		0.133116	0.0541256
-0.222872	-0.149828		0.0181834	-0.168674		0.684663	-0.263008
0.352162	0.00619309		-0.117224	0.000665668		-0.268079	-0.32988
-0.0100303	0.214369		-1.43835	-0.0475336		-0.0257223	-0.295602
0.0259559	-0.373486		-1.13427	-0.594429		-0.314358	-0.664702
-0.283429	0.102048		0.0549561	0.0201546		0.561324	-0.198643
0.380334	-0.095648		-0.0887514	-0.745104		-0.288839	-0.0401957
-0.133183	0.121685		-0.375406	-0.217744		0.264474	-0.488096
-0.0667214	0.0680638		-0.596073	0.0425426		-0.908031	-0.167169
-0.183927	0.035169		-0.044468	-0.0945593		-0.40304	0.24454
0.163605	-0.124002		-0.761899	-0.122768		0.413871	0.0248123
0.31432	0.0379447		-0.123195	-0.208389		0.67741	0.262736
-0.0744942	-0.199013		0.00610279	-1.59076		-0.0357579	-0.520577
-0.0144037	0.0927907		-0.208884	-1.10382		-0.193861	-0.6981
0.0506674	-0.208613		0.361504	-0.171251		0.179625	-0.382193
0.115306	-0.190132		-0.31451	-0.440804		-0.24928	-0.532202
0.0176725	-0.0408092		0.026168	0.368697		-0.223065	-0.693564
-0.139446	-0.31105		-0.0102747	-0.463094		0.0764572	-0.00436014
-0.128184	-0.470917		-0.154677	-0.556975		0.163165	-0.447657
-0.280792	-0.209528		-0.225037	-1.03248		0.250554	-0.866409
-0.0608747	-1.29632		-0.0104271	-0.302983		0.134474	-0.00552476
-0.170844	-0.239714		-0.0745312	-0.2546		-0.00152415	-0.654936
0.440149	0.00421707		-0.176628	-0.0662007		0.225516	-1.02226
-0.132486	-0.351945		-0.482651	0.100921		0.975531	-0.473488
-0.213956	-0.159004		-1.09683	0.20403		0.421174	0.0194617
0.14616	-0.385725		0.0773019	-0.431455		-0.321694	-0.966445
-0.319515	-0.257839		-0.475007	-1.04218		0.519613	-0.525084
-0.281042	-0.122038		0.303393	0.0150626		-1.54062	0.214637
1.07174	0.084263		-0.606516	-0.591228		-0.246487	-0.417267
-0.346761	0.145401		0.15721	0.0734917		-0.82954	-0.814454
-0.0377768	-0.342865		-0.0390294	-0.524098		0.0364037	0.649233
0.0280051	0.0050348		0.31322	-0.706091		0.00914564	0.0183407
-0.0218943	-0.109275		-0.108437	-0.112848		-0.0154865	0.110215
-0.109335	-0.0729141		0.252686	-0.313583		0.252512	-0.403766
0.100054	-0.331414		-0.155737	-0.644483		-0.794945	0.0613694
-0.12359	-0.222349		-0.189446	-0.797001		0.413461	0.332649
0.10898	-0.0164205		-0.262914	-0.596417		-0.411714	-0.854252
0.171862	-0.15398		-1.0005	-1.73012		-0.040385	0.0747996
-0.0791159	-0.238446		0.306711	-0.972538		-0.989176	-0.286637
0.149806	-0.143018		-0.756247	0.367411		0.262283	-0.644419
0.0374074	-0.180784		-0.546646	-0.448838		0.308722	0.174243
-0.0850505	-0.0316275		-1.00765	-0.316523		-0.174712	-0.272716
-0.0990867	0.153202		-0.434703	0.228987		0.136692	-0.227674
0.0549376	-0.271194		-0.737981	-0.205268		0.198738	-0.645867
-0.108756	0.0266002		-0.055741	-0.407468		0.0691999	-0.430951
0.0464396	-0.333298		-0.178922	-0.715347		-0.23225	-0.420603
-0.0843389	-4.76312e-05		0.635733	-0.6624		-0.0758597	-0.753521
0.383692	-0.0441637		-0.563883	-0.247269		0.616373	-0.0864693
-0.0130827	-0.108271		-0.0704197	-0.241928		0.0536021	-0.210049
-0.0754059	-0.088845		0.0942049	-0.261535		0.000618213	-0.36554
-0.0665068	0.108246		-0.208155	-0.635505		-0.255186	-0.30471
0.0979914	-0.386805		-0.54521	-0.666609		0.293827	-0.663659
-0.118304	-0.134156		-0.934983	-0.235918		0.209656	-0.126159
-0.0317312	0.115938		-0.891925	0.336569		0.0101551	-0.217611
-0.121051	-0.54911		-0.876417	0.108325		-0.293684	-0.349209
-0.0722398	-0.123836		-1.36732	-0.14039		0.244526	-0.960776
-0.163185	-0.262948		-0.959046	-0.27621		0.0658226	-0.407054
0.0591447	-1.32201		-0.0723716	-0.0476175		-0.915663	0.143734
-0.0784975	0.0453768		-0.195096	-0.0355103		0.319769	-0.00955294
-0.11244	0.0327831		-0.424088	-0.341629		-0.0699802	0.00712046
0.363362	-0.0880216		-0.371356	0.679146		-0.153592	-0.80566
-0.111882	-0.00835032		0.00999611	-0.15228		-0.540599	-0.877578
0.0771741	-0.0835308		-0.138502	0.379304		-0.0772786	-0.805145
-0.0892731	0.010747		0.461454	-0.40187		0.132765	-0.728866
0.0200911	-0.242905		-0.584246	-0.309725		-0.527685	-0.164373
0.0508992	0.247072		-1.15505	-0.201304		0.0657342	-0.182346
-0.159167	-0.182022		-0.0239543	0.37448		-0.329345	-0.18016
0.00641344	0.0156179		-0.269841	0.0860121		-0.100824	-0.714858
-0.00318646	-0.245364		-0.266252	-0.0622064		0.109231	-0.548952
0.323069	0.207276		-0.531434	0.149123		-0.603176	-0.253872
0.0202311	-0.151541		0.0471224	-0.275072		0.206698	0.0765681
-0.178464	-0.30265		0.0767129	-0.284487		-0.0426473	-0.589676
-0.0207999	-0.116654		-1.37215	0.126268		-0.0334671	-0.367714
0.206036	-0.0899396		-0.53374	-0.124223		0.0859202	-0.537616
-0.157593	-0.418408		-0.181423	-0.232582		-0.530052	-0.278632
-0.178976	-0.288351		0.0890486	-0.00546016		-0.64327	-0.199464
-0.27235	-0.362281		0.0613072	-0.0822582		-0.609783	-0.614037
-0.0391423	-0.324067		0.365117	-1.18392		-0.225413	-0.438398
-0.255633	-0.264457		0.00360144	-0.299972		-0.215473	-0.11964
-0.629913	-0.338289		-0.299814	-0.21989		-0.337959	-0.153377
-0.305414	-0.155382		-0.729645	-0.629577		-0.675618	0.131392
0.316394	-1.09697		-0.250186	-0.86664		-0.938654	0.878857
-0.089836	-0.403334		0.0609694	-0.671589		-0.879721	-0.187484
0.387325	-0.3972		-0.27836	-0.145813		-0.197757	-0.0435168
-0.579174	-0.429746		0.407753	0.0914318		-1.36391	-0.377888
-0.364957	-0.170425		-1.69265	-0.51619		-0.345547	-0.395125
-0.463916	-0.264693		-1.02889	0.119312		0.0450774	-0.159888
-0.40529	-0.153613		-0.499156	0.130168		-0.407033	-0.203256
-0.449539	-0.312572		-0.00428623	-0.18513		-0.442108	-1.08116
-0.885078	-0.203283		-0.670346	0.105489		-0.291379	-0.0230927
-0.221516	-0.20197		0.146182	0.180615		-0.66107	-0.583979
-0.392505	-0.247187		-0.124577	-0.0540213		-0.583733	-0.997386
-0.565669	-0.267864		-0.333325	-0.253938		-0.795455	0.110395
-0.362707	-0.156938		-0.365008	-0.638362		-0.472131	-0.47318
-0.275399	-0.170124		-0.546463	-0.122374		-1.87668	-0.947078
-0.887698	-0.181717		-2.24432	-0.318543		-0.432615	-0.392287
-0.687942	-0.20721		-0.40992	-0.145153		-0.526648	-0.458724
-0.0944562	-0.237787		-0.385753	-0.868329		-0.814862	0.494999
-0.273547	-0.0378067		-0.36781	-0.0613957		-0.839665	-0.193074
-0.161829	-0.0507638		-0.0566372	-0.28802		-0.12772	0.170519
-0.109092	-0.069754		0.105621	-0.75006		-0.19587	-0.449691
0.166686	-0.239506		-0.427167	-0.247801		-0.444224	-0.0833041
-0.0582799	0.0373401		-0.340021	-0.629364		-0.448975	-0.0243049
0.188118	-0.164721		0.227029	-0.0738835		-0.0897832	0.272891
0.330643	-0.096976		0.0243811	-0.198553		-0.201998	-0.216083
-0.103507	-0.246606		0.000522503	-0.25421		-0.318821	-0.300498
0.0914702	-0.305125		0.0743654	-0.00567936		-0.219316	-0.424652
-0.0615424	-0.214962		-0.0485983	-0.216362		-0.444973	-0.344284
0.36126	-0.276954		0.0643741	-0.67449		-0.382159	-0.367607
0.0299608	-0.322123		0.347245	-0.593131		-0.0159653	0.110958
-0.127237	-0.298278		0.50256	-0.027749		-0.109319	-0.185232
0.209373	-0.120876		-0.1055	-0.111164		-0.125215	-1.80905
0.105466	-0.29893		-0.812726	-0.445819		0.0101002	-0.321081
0.0122871	-0.25191		-0.00159915	-0.730768		-0.269305	-0.0700953
0.375589	-0.327106		-0.0197532	-0.247158		-0.227618	0.284136
0.0471407	-0.0908803		-0.235086	-0.0449038		0.234607	-0.255093
0.178722	-0.242114		0.0400865	-0.796744		0.0978985	0.546027
0.218579	-0.343664		0.0115259	-0.639602		0.69444	-0.285097
0.211252	-0.109138		-0.37104	-0.187733		0.511176	0.064464
-0.41372	-0.285933		0.296688	-0.326859		0.312509	-0.798987
0.0303216	-0.177076		0.315159	-0.426385		-0.434044	-0.216137
0.564731	-0.214375		0.0344491	-0.476789		-0.209184	-0.617788
-0.689092	-0.263252		-0.202546	-1.10957		-0.239009	-0.0155555
0.287639	-0.145071		0.282497	-0.666818		0.00136713	-0.426594
0.112893	-0.262293		0.128919	-1.00539		-0.60212	-0.261017
-0.0542176	-0.381913		0.260778	-0.341055		-0.661842	-0.47336
0.00784403	-0.174655		0.0422025	-0.37482		-0.451867	-0.344647
0.0206648	-0.145842		-0.202405	-0.219975		-0.0620002	-1.18223
0.00794066	-0.144601		0.505631	-1.24759		0.391949	-1.06839
0.0900548	-0.282877		0.409988	-0.5107		-0.10479	-0.637972
0.119169	-0.160343		0.30121	-0.714236		-0.0295692	-0.739931
0.0921095	-0.163757		1.06017	-0.541169		-0.189344	-1.3731
-0.0204944	-0.202544		0.029091	-0.389525		0.0226744	-1.37236
-0.0277908	-0.259086		-0.171566	-0.0744471		0.344452	-1.25274
-0.0537908	-0.192771		0.0977916	-0.755974		-0.288663	-0.780161
-0.0406699	-0.00794804		-0.228986	-0.50985		-0.0313452	-0.5499
0.219956	-0.0846656		0.154508	0.300558		0.0889867	-0.395827
0.000668612	-0.185292		0.762487	-0.564567		0.134533	0.00708762
-0.317301	-0.178584		0.156473	-0.27645		0.290148	0.174657
0.00735119	-0.507179		-0.228235	-1.51343		-0.0758073	-0.549442
-0.209943	-0.215813		0.155111	-0.0572916		-0.157603	0.109105
0.0636883	-0.171402		0.214608	-0.146869		0.122607	-0.741914
0.181779	-0.255256		0.0299172	-0.430829		-0.279747	-0.189722
-0.259525	-0.348285		0.134895	-0.785334		0.295117	-0.994645
0.111145	-0.181372		0.100322	-0.211909		0.140332	-0.502308
-0.119135	-0.116415		0.183769	-0.245431		-0.773334	0.130901
-0.15696	0.0424129		-0.940451	-0.0792014		-0.196541	-0.513214
-0.208056	-0.214921		-0.561072	0.0445054		0.249921	-0.446937
-0.0193671	-0.310611		0.0862938	-0.00343538		-0.0305382	-0.111667
-0.308299	-0.294044		0.316982	-4.2077e-05		-0.0738529	-0.890299
-0.229451	-0.237056		0.132179	-0.693765		-0.038506	-0.611206
-0.085105	-0.224105		0.435345	-0.828253		-0.420987	-0.569241
-0.149304	-0.302382		0.0223721	-0.498772		-0.24614	-0.743382
-0.309476	-0.0397471		0.0544476	-0.450553		0.193683	-0.384466
-0.331131	-0.194377		0.531748	-0.643363		0.495741	-0.32887
0.0277074	-0.173558		-0.043971	-1.03724		0.179129	-0.387399
-0.233519	-0.147076		-0.0196745	-0.439356		0.362285	0.0425532
-0.175289	-0.195847		0.436667	-0.189101		-0.0193345	-0.178957
-0.374987	-0.154813		-0.1339	0.0797721		0.0625509	0.00360103
-0.265003	-0.103725		0.00579298	-0.327725		-0.597404	0.19561
-0.306854	-0.281028		-0.0705774	-0.670068		0.186019	-0.22208
-0.234129	-0.318152		-0.376197	-0.667138		-0.411536	-0.0154798
0.268561	-0.475142		-0.533996	-0.316757		-0.221009	-0.321129
-0.161241	-0.168264		-0.411854	-0.351934		-0.0101242	0.404713
-0.18756	-0.440558		-0.534992	-0.237193		-0.083183	-0.456077
-0.52498	-0.206578		0.0628858	-0.571013		0.25491	0.381091
-0.0989439	-0.0802126		0.463514	-0.241523		0.100303	-0.126151
-0.0572768	-0.0937792		-0.0499592	-0.196703		-0.0833644	-0.493482
-0.151928	-0.257625		-0.181061	-0.404578		-0.255849	1.1846
-0.0923658	-0.0128711		0.0290608	-0.917563		-0.0274543	-0.384263
-0.154514	0.156662		0.58055	-0.217651		-0.26433	0.114346
0.0938005	0.0681209		-0.017174	0.163092		-0.861688	-0.399056
0.183098	-0.0573355		0.20591	0.26885		0.502437	0.472564
0.444738	-0.201362		0.593222	-0.833632		0.293912	0.53236
0.230341	-0.0382347		0.4512	-0.311083		-0.0259457	-0.000736252
-0.0937841	-0.089223		-0.213676	-0.199997		0.326451	0.310112
-0.152441	-0.318068		-0.744031	-0.314567		0.196056	0.322775
-0.19799	-0.160243		-0.671137	-0.172392		0.209938	-0.547871
-0.209747	-0.151716		-0.326121	-0.622485		0.64124	-0.269116
-0.212992	-0.153609		0.0711215	0.0109501		-0.0763503	-0.0712813
-0.0201182	0.0574158		0.116206	-0.24674		0.573289	0.249966
-0.302162	0.0296721		0.00438909	-0.344858		0.220537	-0.424025
-0.269663	-0.174452		-0.756796	-0.74187		-0.0159555	-0.527176
-0.34916	-0.178446		0.233246	-0.0841213		-0.312489	-0.107712
-0.255155	0.0606315		0.627303	-0.0394067		-0.436419	0.507047
-0.129324	0.00901001		0.471287	-0.00664376		0.338699	-0.413105
-0.291384	0.0147699		-0.621093	-0.183105		0.114231	0.0487414
-0.479349	-0.00364895		0.305883	-0.36034		-0.19206	-0.227495
-0.160599	-0.285118		-0.13343	0.298727		-0.0265016	-0.426865
-0.240556	-0.364614		0.0489277	0.0410495		0.175087	-0.0113583
-0.209639	0.274975		-0.0443094	0.299422		0.173554	-1.08427
-0.102972	0.112531		-0.585974	-0.611004		-0.456483	0.0966876
-0.132003	-0.0172942		0.0864269	-1.11519		-0.741326	-0.667458
-0.246187	-0.117427		0.110307	-0.665192		0.458481	-0.313642
-0.198402	0.4023		0.566541	-0.686611		0.0375167	-0.214507
-0.238771	0.225185		0.130558	-0.356202		0.359151	-0.494551
-0.157822	0.322839		-0.00464767	-0.566316		-0.00930259	0.147664
-0.306652	-0.026132		-0.291013	-0.383997		0.0436394	-0.311062
0.00831242	0.0173382		0.618767	-0.47939		-0.69003	-0.0222563
-0.229596	0.221567		-0.569136	-0.75323		-0.150303	-1.19677
-0.315478	0.00512315		-1.21622	-0.335966		-0.101435	-0.271674
-0.125594	0.36074		0.236359	-0.934603		-0.54326	0.0912221
0.345135	0.229606		-0.354361	-1.01097		0.201927	0.398984
-0.207317	0.156092		0.470538	-1.54388		0.103874	-0.954778
0.107226	0.218535		-0.620559	-0.196509		0.163103	-0.0340037
-0.0297472	0.217008		-0.779013	-0.532056		-0.370327	0.218656
0.298593	-0.0845407		0.423338	-1.01522		-0.0205136	-0.481009
0.25052	0.0210716		0.201035	-1.10695		-0.107055	-0.386852
0.162199	-0.219415		0.242885	-1.06436		-0.163679	-0.390486
-0.166654	-0.0241252		0.285569	-1.07018		-0.351992	-1.13412
-0.0219902	0.195055		0.135822	-0.490475		0.274464	-0.443337
0.0321465	-0.0796875		-0.270193	-0.510398		-0.0976796	-0.460843
0.298359	-0.0980138		0.651516	-1.14616		0.158734	-0.470587
-0.211424	-0.0644302		0.137904	-0.607118		0.439476	-0.0547616
0.0569166	0.0360108		-0.303954	-0.237794		-0.764534	0.251438
-0.036699	-0.153333		-0.689777	-0.464517		-0.435588	-0.558569
-0.140979	0.00124979		0.0802008	-0.902853		-0.140922	-0.502011
-0.16981	-0.313952		0.0613891	-0.920535		-0.483208	-0.228383
-0.0605113	-0.288485		-0.580032	-0.402922		-0.727485	-0.209495
-0.0701334	-0.625334		-1.14565	-1.01597		-0.304693	-0.453948
-0.0987496	-0.371298		-1.0166	-0.617679		0.00114085	0.162808
-0.176823	-0.347475		-0.180183	-0.18623		-0.637778	-0.762756
-0.307417	-0.195305		-0.409371	-0.716833		-0.82413	-0.0450776
-0.15483	-0.244871		0.115616	-0.239007		-0.676689	-0.445231
-0.533373	-0.360367		-0.880954	-0.347432		-0.571657	0.328782
-0.203889	-0.303391		-0.0387372	-0.948767		-0.185584	-0.128746
-0.259989	-0.351935		-0.103239	-0.659637		-0.876349	-0.697689
-0.57641	-0.25338		0.292375	-1.09629		-0.176436	-1.07562
-0.0786331	-0.228121		-0.0841336	-0.612596		-0.297225	0.370358
0.010985	-0.187478		0.0173329	-0.400558		-0.298223	-0.773073
0.219764	-0.2022		0.343317	-0.355774		0.0154774	-0.213738
-0.0746278	-0.171374		0.141401	-0.442867		-0.0299989	-0.33931
-0.096346	-0.624433		0.225719	-0.140376		-0.815026	-0.720229
-0.0331427	-0.196983		-0.288266	-0.476697		-0.00749607	-0.126327
-0.248468	-0.112948		0.14058	-0.436403		-0.0707324	-0.675122
-0.422553	-0.076531		-0.0039137	-0.710253		-0.0954634	-0.362126
0.253667	-0.270696		-0.00843058	-0.269955		-0.0968661	-0.51002
-0.100049	-0.402163		0.304016	-0.319664		-0.486054	0.122384
0.16889	-0.237371		-0.564398	-0.285157		0.282303	-0.297018
-0.364615	-0.430345		-0.321915	-0.465665		-0.260327	-1.05234
-0.154931	-0.284305		-0.49071	0.0879422		-0.505853	-0.651376
0.0615677	-0.277199		0.253788	0.127154		-0.584759	-0.124077
-0.016207	-0.0989812		-0.42546	0.25015		0.132476	0.101821
-0.3183	-0.442049		-0.241416	-0.0979731		-1.11294	-0.612786
-0.67406	-0.26613		0.0681473	-0.0985641		-0.175436	-0.874725
-0.257801	-0.099277		0.0684585	-0.0205222		-1.04844	-0.780382
-0.119834	-0.289119		-0.522564	-0.370342		-0.556732	-0.0238024
-0.294942	-0.287257		-0.430822	-0.544519		0.0896502	-0.0929205
0.0820236	-0.291791		-0.995066	-0.49868		-0.225375	-0.623294
0.329447	-0.352397		0.133693	-0.620419		0.0894692	0.313542
-0.273182	-0.38965		-0.578085	-0.156966		-0.993994	-0.303486
0.0459763	-0.501576		-0.023648	-0.0194948		-0.57191	-0.461332
-0.183997	-0.218818		-0.0305837	-0.628851		0.389566	-0.608475
-0.072035	-0.503858		-0.434689	-0.519905		0.437318	-0.671076
-0.0197055	-0.348454		-0.774298	-0.0142536		-0.286309	-0.275716
0.0643623	-0.328459		-1.11168	-0.196071		-0.0718047	-0.810157
-0.151742	-0.143889		-0.219921	0.0373662		0.389192	-0.629266
-0.217844	-0.275154		-1.09811	0.32606		-0.0349338	-0.255051
0.0527916	-0.330728		-0.139645	-0.357246		-1.24691	-0.253547
-0.277112	-0.449455		-0.649993	-0.553511		0.53365	-0.133671
-0.0647963	-0.179175		0.102351	-1.0111		-0.421081	0.0167972
0.00779401	-0.367285		-1.81383	0.228335		-0.222728	-0.12802
-0.0196285	-0.299007		-0.943522	-0.19637		0.14215	-0.119644
0.374274	-0.19508		-0.745509	0.0418462		0.451414	-0.554178
0.171732	-0.305845		-1.0843	-0.201638		-0.0561641	-0.56351
-0.163555	-0.173613		-0.314379	-1.05675		-0.699948	-0.534522
-0.130674	-0.298727		0.213049	-0.896047		-0.658393	-0.303808
-0.0977909	-0.196618		-0.223909	-0.118828		-0.590684	0.0863911
0.331129	-0.14388		-0.48254	-0.559829		-0.664612	-0.0715416
-0.143041	-0.102903		-0.458045	-0.471132		0.0120825	0.805038
-0.171504	-0.0633141		-0.451008	-1.16022		-0.287368	-0.417046
0.182366	-0.110349		0.014223	-0.0512751		-0.58046	-0.441331
-0.119389	-0.251983		-0.259564	-0.179804		-1.01507	0.057654
-0.232239	-0.19971		0.0164501	-0.61685		-0.286244	-0.54462
0.0508065	-0.0324006		-0.10019	-0.392507		-0.184605	0.38408
-0.098563	-0.250025		-0.0671349	0.092217		-0.0794082	-0.390237
-0.153496	-0.272308		-0.270119	0.0212913		0.108694	0.167274
0.238799	-0.145774		-0.798905	-0.256954		-0.845149	0.0447725
0.521996	0.0524381		-0.0340669	0.085219		0.142615	-0.720084
0.046848	-0.171429		0.367632	0.315088		0.264676	-0.689549
0.223296	-0.675473		-0.0724223	-0.155853		-0.210896	-0.49486
-0.0676279	0.0468119		0.144299	0.294259		-0.316835	0.203984
0.0560266	-0.143651		0.215444	-0.340726		-0.165702	-0.0452172
0.0423295	-0.0308844		-2.06962	-0.0769235		-0.0135017	-0.878373
0.646844	-0.171841		0.0532679	0.196646		-0.343419	0.112444
-0.123431	0.00328238		-0.0588939	0.365818		-0.0474079	-0.127822
-0.0314354	-0.371467		0.0219239	-0.0257621		0.102611	0.336264
0.0382485	0.0232457		-0.596047	-0.68811		-0.0474162	0.294516
0.0568013	-0.110962		-1.77635	-0.547075		-0.440747	-0.541044
-0.277337	-0.0855304		-0.0972904	-0.0205459		-0.986766	0.114118
-0.0156372	0.25615		0.368341	0.107671		-0.125739	0.19075
0.0187811	0.338399		0.0188235	-0.602454		-0.160655	-0.190936
-0.0569067	-0.229		0.481326	-0.371444		-0.317777	0.170826
-0.113218	-0.208843		0.431447	-1.20006		-0.375545	-0.145417
0.220596	-0.157531		0.0270703	-1.1373		-0.399491	-0.395869
0.344535	-0.368693		0.108503	-0.132104		-0.0633343	-1.10348
0.0886651	-0.133438		0.669757	-0.285604		0.0757278	-0.415648
0.00934143	-0.414353		0.217444	-0.233376		0.0554856	0.135922
-0.057392	-0.227236		-0.325098	-0.625899		-0.477339	0.245698
-0.086366	-0.229279		-0.494566	0.161057		0.130884	0.200847
0.233416	0.0295528		-0.127538	-0.336574		-1.04993	-0.712449
0.152979	-0.19754		-1.27917	0.0203153		0.0675889	-0.102875
0.734412	-0.193371		-0.350863	-0.0110758		-0.216383	-0.657119
0.441516	-0.267886		-0.329993	-0.173703		-0.583854	0.0193663
0.158946	-0.176216		-0.125517	-0.695618		-0.680933	-0.594004
-0.0315756	-0.430358		0.264769	-1.08304		-0.426121	0.426918
0.223815	0.145517		0.0809806	-0.74898		-1.32402	-0.0885312
0.377923	-0.116176		-1.37294	-0.480588		-0.55016	0.233063
0.117132	-0.0511225		-0.510446	-0.425985		0.0948578	-0.948565
0.0417256	-0.291981		-0.200315	-0.885965		-0.883096	-0.936742
-0.017409	0.0462548		-0.100293	-0.541663		-0.051966	-0.479522
0.120905	0.00943738		-0.138313	-0.372369		-0.971311	-0.813949
0.347263	-0.349932		-0.759825	0.167263		0.0872725	-0.135339
0.0305472	-0.0644994		-0.122211	-0.0812381		0.291328	-0.315945
0.108449	-0.0595812		-0.141214	-0.308652		-0.0777137	-0.719094
-0.69244	-0.48352		0.369784	0.153147		-0.062389	-0.427395
0.0942938	-0.181547		0.553083	-0.63142		-0.104778	-1.13892
0.352145	-0.359012		-0.631343	-0.45228		-0.0750013	-0.132475
0.0288789	-0.375645		0.182123	0.0962987		-0.421896	1.15056
-0.155159	-0.307992		0.245173	-0.365368		0.0736918	0.0471434
0.0292802	-0.339037		0.387143	-0.442999		-0.302319	0.207648
-0.288391	-0.312801		0.0189323	0.186093		-0.649147	0.292713
0.244014	-0.301134		0.212641	-0.0666844		-0.414302	-0.0982781
0.106279	-0.391638		0.492348	0.573166		-0.013617	-0.204163
0.0809179	-0.217552		0.449516	0.0488678		-0.799853	-0.69675
-0.268671	-0.372396		-0.123532	-0.292887		0.54181	-0.0249079
-0.0859571	0.260627		0.467893	0.668356		0.166092	-0.265448
0.100801	-0.427758		0.143235	-0.115404		-0.0859794	-0.672395
0.131533	-0.510304		-1.17201	0.0964988		-0.50387	-0.172266
0.197794	-0.217703		-0.61518	-0.0730642		-0.25025	0.0776456
0.593242	-0.370722		-0.00832982	-0.650353		-0.567441	-0.20409
-0.0766115	0.139332		0.19034	-1.37723		0.51337	0.125889
-0.0798515	0.028489		-0.366511	-0.781171		-0.343091	0.472114
-0.0819335	-0.231952		0.556239	-1.43924		0.202767	-0.129257
-0.0511113	-0.447169		-0.522303	-0.45283		-0.730723	0.0588322
-0.353133	-0.151641		-0.46407	0.139637		-0.995731	-0.329903
0.0216534	-0.34489		-0.303638	-0.693829		-0.398867	0.265296
-0.0299476	-0.308589		-0.215928	-0.776079		-0.075887	-0.393067
0.119177	-0.378213		-0.103704	-0.371518		0.437279	-0.110986
0.0619549	-0.303563		-0.654908	-1.25069		0.14943	-0.267429
-0.112776	-0.396201		0.56759	-1.16022		0.515798	-1.17651
0.328724	-0.294399		-0.836245	-0.747842		0.0819684	0.190681
-0.0214977	-0.222405		-0.357528	-0.754477		-0.176915	0.146164
0.158289	-0.0243055		-0.231339	-1.31094		-0.157023	-0.0182558
0.0717303	-0.0387566		-0.434251	-0.965526		-0.0359354	-0.021888
-0.804051	0.117565		0.450012	-0.420982		-0.0897373	-0.698781
-0.112045	-0.111189		0.42127	-0.662154		-1.0582	-0.324924
0.0490497	-0.120922		0.248094	-0.347399		0.103255	-0.557386
0.0522751	-0.113686		0.213963	-0.548273		-0.289344	-0.653604
0.158524	-0.205005		0.25857	-0.425635		0.136301	-0.107018
-0.0153275	-0.127248		-0.621405	-0.0196508		-0.371999	-0.61303
0.189522	-0.194976		0.169436	-0.556912		-0.85927	-0.465826
0.0460115	-0.156777		0.460798	-0.26253		-1.39007	-0.0821632
0.102906	0.330499		0.344693	-0.441111		-0.926567	-0.836511
0.101331	0.0480693		0.336195	-0.0524921		0.0806852	-0.035012
-0.0107896	0.090417		0.0741723	-0.65868		-0.0475921	-0.434757
0.135146	-0.115626		-0.217094	-0.169357		-0.079911	-0.248691
0.159382	0.0535899		0.0248888	-0.168228		-0.0201845	-0.748553
0.103381	-0.0719418		0.258794	-0.153469		0.0115181	-0.611169
0.0631108	-0.0789259		-1.08944	0.00637135		-0.119497	-0.576355
-0.0108254	-0.281707		-0.531153	-0.103501		0.277546	-0.401235
0.44372	0.158669		-0.459655	0.047601		0.0580324	-0.159577
-0.0224171	-0.280401		-0.939638	-0.44438		-0.876368	-0.517006
0.0429066	-0.0105211		-0.682854	-0.41819		0.359273	-0.584857
0.02068	-0.0363176		-0.23716	-0.591606		0.135146	-0.841081
0.0280167	-0.196327		0.117497	-0.326941		0.155741	-0.43775
-0.1576	0.284335		-0.23946	-0.137688		0.211194	-0.599391
0.0639149	-0.0370739		1.10812	-0.688455		0.148291	-0.0123292
0.308391	0.0886138		0.0382648	-0.452778		-0.453219	-0.440419
-0.175219	0.152289		-0.788459	-0.505942		-0.629047	-0.264765
-0.094381	-0.448444		-0.288404	0.278057		-0.300873	-0.682991
0.106526	0.0134134		-0.262144	-0.191685		0.0747373	-0.682712
-0.138146	0.00212463		0.149748	-0.359405		0.103981	0.04062
0.0124149	-0.0623333		-0.249311	-0.511737		-0.110961	-0.347455
0.197396	-0.280751		-0.148519	-0.442673		0.16734	-0.19639
-0.317233	-0.279261		0.0429504	-0.219538		-0.134655	-0.576571
-0.229006	-0.072858		-0.161492	-0.271168		-0.997803	-0.429435
-0.131273	-0.107186		0.165035	-0.526478		-0.129898	-0.360355
-0.230156	-0.250014		-0.339411	-1.29357		0.137019	-0.871397
-0.256997	-0.092851		-0.108935	-0.724885		-0.272507	-0.468307
-0.137846	-0.0208948		0.266047	-0.417134		0.0430709	-0.153661
-0.245306	-0.220013		0.157834	-0.59826		-0.0607116	-1.07136
-0.166217	-1.14599		0.0828075	0.145314		0.364567	-0.389555
0.0422585	-0.409068		-0.628242	-0.340485		-0.258245	-0.170047
-0.0847331	-0.264847		-0.845754	-0.293432		-0.748553	-0.573027
0.249224	-0.36667		-0.191816	-0.260403		-0.073376	-0.694207
-0.0167917	-0.235001		0.183729	-0.47537		0.0662637	0.665444
-0.0943675	-0.0545635		-0.180403	0.122083		0.0989764	0.180929
0.573673	-0.29251		-0.222097	-0.569238		0.173179	-0.189863
0.330054	0.116765		0.191184	-0.104014		0.0319082	-0.220788
-0.0139057	-0.428788		0.345193	-0.276835		-0.0182382	-0.828267
-0.165335	-0.245808		-0.721361	-0.218955		0.350299	-0.312841
0.112086	-0.265199		-0.505463	-0.608874		0.028556	-0.410583
-0.0805661	-0.147515		0.30385	0.12573		-0.241851	-0.9273
0.108128	-0.227867		0.0389667	-0.61023		0.449823	-0.245321
0.191743	-0.221636		-0.563717	-0.690063		0.142791	0.3085
0.387796	0.0544762		0.137803	-0.00585976		-0.590506	-0.590997
0.230057	-0.187044		-0.880029	-0.817161		0.347097	0.42176
-0.179448	-0.205832		-0.53735	-0.0741964		0.0412906	-0.368208
-0.0272452	-0.294048		0.170435	-0.746731		-0.204064	0.0142929
0.452321	-0.301454		-0.859815	-0.183359		-0.12013	-0.441893
0.0890264	-0.107918		-0.55151	-0.427628		0.324128	-0.518113
0.0827072	0.0882846		-0.0318302	-0.180454		0.134718	-0.299202
-0.0817962	-0.133911		-0.0259899	0.175133		0.121011	-0.830024
0.800081	-0.17733		-0.156004	-0.449686		0.309754	-0.405048
0.225285	-0.320772		-0.236925	-0.697605		-0.0840795	-0.425682
0.224194	-0.175664		0.283365	-0.575234		0.219139	-0.130162
-0.0291627	-0.193722		-0.0526252	-0.136684		-0.215199	0.148524
0.0798536	0.0456102		0.237652	0.00148686		0.0742181	0.177974
-0.098419	0.16063		0.267824	-0.59819		0.00811892	-0.150755
-0.0475435	-0.0282577		0.277856	-0.00511464		0.0561506	0.248579
0.531143	0.0323343		0.358175	-0.217786		-0.250619	-0.856315
0.102983	-0.0458248		0.0312725	-0.116389		0.663987	-0.0371028
-0.00418168	-0.0366573		-0.578113	-0.0485789		-0.0541555	0.0328175
0.193346	-0.609428		-0.00236215	-0.596002		-0.358601	-0.163667
0.14158	-0.0613517		0.130795	-0.421716		0.215181	0.0401897
0.101378	-0.11236		-0.165272	-1.39428		-0.449835	-0.352498
0.0691193	-0.0145134		0.0750639	-1.03239		-0.244136	-0.0153029
-0.0186917	-0.0562439		0.00694164	-0.811121		-0.295057	-0.805054
0.313375	-0.0417206		-0.261468	0.344037		-0.375478	-0.600636
-0.0329928	0.0781247		0.0892524	-0.792402		-0.522167	-0.162693
0.0749018	0.0143045		-0.743804	-0.638343		-0.228644	-0.452757
-0.0732778	0.0787169		0.253211	-0.12652		-0.345692	-0.496427
0.00591974	0.232406		0.398976	-0.227519		-0.854187	-0.570589
0.0202936	0.0152485		0.202446	-0.96563		-0.0558125	-0.436918
0.00688243	-0.0737443		-0.223634	-0.985089		-1.27182	-0.519894
0.0804555	0.153012		-0.628005	-0.299893		-0.671783	-0.715293
0.137826	-0.0820294		0.0874726	-0.238075		-0.812885	-0.0394996
-0.0202525	0.0468711		0.199533	-0.502618		-0.919107	-0.0386313
0.128702	-0.0239481		-0.700632	-0.688566		0.213525	-0.450032
-0.103408	0.0701414		-0.359142	-0.733399		-0.309797	0.0264359
0.0960748	-0.0994929		-0.00957144	-0.338404		-0.114354	-0.379421
0.235577	0.000359266		-0.0499292	-0.771588		-0.286845	-0.31744
0.0906182	-0.115295		0.0924091	-0.782542		0.241126	-0.353668
0.137337	-0.0706639		-0.272193	-0.581995		0.0646254	-0.672403
0.296395	-0.0102881		0.271048	0.23121		-0.489547	-1.29429
0.213732	-0.125732		-0.566317	-0.947989		-0.274671	-0.664152
0.11352	-0.00947056		-0.108452	0.0265457		-0.242525	-0.585846
-0.093488	0.0221072		0.0432651	-0.651306		0.231433	-0.846292
-0.135651	-0.0894528		0.060909	-0.256187		-0.0276585	-1.03596
-0.0300767	-0.161328		-0.356113	-0.476231		-0.493751	-0.0969873
-0.188273	0.00375916		-0.674122	-1.33253		-0.293046	-0.354858
0.119493	0.0670928		-0.352375	-0.169209		-0.208465	-0.236078
0.00746999	-0.172007		-0.424353	-0.725185		-0.555857	-1.38466
0.120414	0.0575744		-0.243994	-1.17699		-0.792268	-0.4034
0.0871289	-0.140664		-0.190091	-0.728049		0.639705	-0.190322
0.181194	-0.156817		0.306393	-0.00505812		-0.165326	-0.179674
0.019158	-0.281183		-0.224385	-0.228337		-0.0466399	-0.778047
0.0801774	-0.118713		0.273136	-0.994115		-0.0749947	-1.45269
-0.0948154	0.00471876		-0.291408	-0.292297		-0.152111	-0.433769
-0.0995085	-0.0927616		0.454311	-0.119849		0.196743	0.0362328
-0.243509	-0.526403		-0.412973	-0.521323		-0.321363	-0.620848
-0.943676	0.00546791		0.197768	-0.687813		-0.193575	0.107692
-0.160964	-0.258307		-0.0815847	0.0818033		0.263943	-0.464191
-0.249661	-0.4761		0.178091	-0.418051		0.201434	-0.481142
0.00455671	-0.0342741		0.163714	-0.133364		-0.141644	-0.480471
-0.244822	-0.0384278		-0.188043	0.0413675		0.416914	-0.198293
-0.296906	0.100323		-0.554383	-0.926664		0.231195	-0.146515
0.493237	-0.184921		-0.0716931	-0.664539		-0.0561473	-1.06478
0.0859656	-0.0889811		0.00992656	-0.148333		-0.23366	-0.955463
0.165244	-0.0419539		-0.625256	-0.469284		-0.16721	-1.03667
0.0753921	0.101195		-0.292911	-0.412832		-0.529391	-0.587556
-0.314746	-0.120728		-0.303133	-0.269074		0.0671118	-0.807268
-0.0555628	-0.308509		0.342954	-0.0755903		-0.355325	-1.25882
-0.0183935	0.0752256		-0.783792	-0.379591		-0.137405	-0.375526
0.363285	-0.102271		0.719969	-0.477196		-0.0741663	-0.303194
-0.0560721	-0.0517223		-0.227359	-0.588564		-0.110493	-0.759583
0.0114936	0.0920059		-0.837954	-0.290285		-0.045605	-0.723997
0.108847	-0.0728666		-0.356516	-0.286353		-0.981698	-0.993334
-0.206524	-0.253323		0.271768	-0.624825		-0.210798	-1.04917
-0.0532962	0.192614		-0.353782	-0.153545		-0.180291	-0.226342
-0.124724	-0.10891		0.335421	-1.45134		-1.20783	-0.333159
0.0919111	-0.324356		-0.254403	-0.455428		-0.619134	-0.234086
-0.166626	-0.197831		-0.406442	-0.122686		-1.11512	-0.839726
-0.00926254	-0.03931		0.230599	-0.801761		-0.692611	-0.900933
-0.0615032	-0.263656		0.112285	-0.301416		-0.525096	-0.870647
0.160006	-0.307014		-0.0336403	-0.286553		-0.234668	0.0785596
0.554515	-0.17423		-0.915422	-0.682709		-0.289734	-0.650869
0.172388	-0.19869		-0.0510499	-0.731106		-0.0427172	-0.0256804
0.101985	-0.0324385		-0.0165767	-0.608656		-0.79027	-0.284223
-0.0762247	-0.175273		-0.432115	0.177043		0.0475534	-0.0587902
0.04064	-0.365573		0.608067	0.125542		0.117745	0.163681
0.131237	-1.1326		0.522854	-0.294527		-0.59748	-0.404891
0.193662	-0.116979		0.176552	0.247753		-1.48087	-0.789889
-0.0225471	-0.026291		0.487417	-0.315011		0.0742908	-0.425543
0.382947	-0.0210358		0.560224	-0.165256		-0.193119	-0.978005
0.0125646	-0.0164258		0.289405	-0.157888		-0.527906	-1.25974
-0.379469	-0.264227		0.00575562	-0.294144		0.189147	-0.623523
0.550843	-0.314841		0.129613	-0.00465626		-0.187951	-0.675956
0.0374329	-0.312402		-0.45878	-0.511786		-0.0408345	-0.813597
-0.0480801	-1.02377		-0.0661257	-0.0751642		0.33754	-0.438899
-0.128063	-0.287546		-0.548034	-0.605751		-0.375544	-1.82752
-0.0250692	-0.419059		-0.202211	-0.31941		0.1517	-0.355063
-0.00073502	-0.133238		-0.270102	-0.4878		-0.656895	-0.512777
0.162959	-0.289932		-0.236562	-0.678064		-0.647435	-0.646154
0.0421009	-0.361772		-0.194607	-0.944182		0.217812	-0.729684
0.369979	-0.0197978		0.284445	0.0395918		-0.609953	-0.681013
0.240655	-0.340325		0.251486	-0.390634		0.0560196	-1.07256
0.0314803	-0.153082		-0.159417	0.0306955		-0.454538	-1.01643
-0.0462547	-0.34069		0.163729	-0.157728		-0.500541	-0.722449
0.0572382	-0.237711		0.193404	-1.27139		-0.352079	0.226298
0.343436	-0.322144		0.545318	-1.40295		0.296806	-0.113179
0.133229	0.0101239		0.086938	-0.377839		0.548324	0.178671
0.205234	-0.2564		0.42912	0.226752		-0.120376	-0.395685
0.0867129	-0.247128		0.12853	-0.519861		-0.424322	-0.0779769
0.547294	-0.285952		0.105349	-0.541293		-0.0238242	-0.684241
0.0493563	-0.317965		-0.332437	0.144855		0.230051	-0.0815768
0.263028	-0.415592		-0.153209	-0.662971		-1.09719	-0.283006
-0.116445	-0.381327		0.243847	-0.201615		-0.0429755	-0.822624
-0.0527881	-0.278251		-0.187761	-0.839425		-0.692366	-0.920159
-0.164215	-0.322649		0.187706	-0.512804		0.0903295	0.462668
0.0640159	-0.195447		0.0989878	-0.465737		0.216084	-0.0587667
0.414207	-0.222702		0.0329366	-0.478163		0.524699	-0.48272
0.144487	-0.167141		0.293661	0.323345		0.0607072	-0.744752
0.0433196	-0.142213		-1.30291	0.0879166		0.475773	-0.498877
0.165821	-0.109323		0.0433099	-0.130194		0.249842	-0.184034
0.063713	-0.127685		0.163422	-0.617485		-0.473846	-0.0961162
0.251014	-0.168963		0.0874118	-0.38296		0.538762	-0.526136
0.202717	-0.188733		0.127587	0.113243		-0.155774	-0.31031
-0.124364	-0.338989		-0.116346	-0.32721		-0.277932	-0.0595681
0.363389	-0.139436		0.638071	-0.0564656		-0.35515	-0.725558
0.0914365	-0.016296		-0.160481	-0.0872087		0.194524	-0.278414
0.354216	-0.334474		-0.383478	-0.244266		-0.662621	-0.15978
0.169684	-0.389674		-0.259678	0.049161		-0.26047	0.287071
0.0922924	-0.333428		-0.443212	-0.48864		0.19194	-0.76578
0.0373398	-0.214567		-0.133348	-0.641064		-0.0292343	-0.782643
0.0345444	-0.421068		-0.069034	0.243913		0.373771	-0.221796
0.0696093	-0.477706		-0.140967	-0.115354		-0.0771563	-0.288602
0.17992	-0.680235		0.238676	-0.481484		0.232643	0.295451
-0.0811092	-0.375111		-0.29652	-0.462667		0.07075	0.0095675
0.194317	-0.423213		-0.615942	0.0450789		-0.0945467	-0.488146
0.0025736	-0.357766		-0.196353	-0.450307		0.419882	-0.675283
0.0462143	-0.386101		0.0362827	0.045685		-0.252542	-1.09507
0.1067	-0.288882		-1.23386	-0.295351		0.207425	-0.530997
0.194748	-0.126952		0.487322	0.179042		0.387728	-0.42568
-0.150322	-0.168854		-0.711716	-1.02014		-0.186441	-0.114809
-0.0804011	-0.169996		-0.00911588	-0.438481		0.0846824	0.0136353
-0.0109586	-0.265237		-0.98388	-0.913443		0.466002	-0.339333
-0.015474	-0.365015		0.148532	-0.156622		-0.158629	-0.392013
-0.330411	-0.345005		0.121476	-0.503186		0.243708	-0.87346
-0.153855	-0.21426		-0.13831	-0.679351		-0.141942	-0.00162269
0.0135241	-0.183101		-0.930413	-0.0414469		-0.501807	-0.519484
0.0489817	-0.252869		-0.827753	-0.32477		0.361234	-0.248786
0.0842121	-0.602989		-0.123383	-0.388602		0.472112	-0.54766
0.112294	-0.276603		0.070093	0.197685		-1.0328	-0.56102
0.0615619	-0.2726		0.500857	-0.48104		0.32328	0.0122182
-0.342361	-0.207527		0.0466412	-0.507272		-0.703901	-0.331932
0.557845	-0.21639		0.300654	-0.317058		-0.634978	-0.439822
0.0536934	-0.282402		-0.135662	-0.0443459		0.152444	-0.248096
0.126226	-0.00287633		-0.244174	-0.0554567		0.239382	-0.368129
0.00755892	-0.109461		0.288849	-0.531055		-0.579976	0.0245959
-0.0122848	-0.24132		-0.3933	0.108267		0.217649	-0.203967
0.772602	-0.179245		0.583941	0.0620984		-0.0764596	-0.0590823
-0.0742682	-0.182393		-0.159641	-0.383691		0.136418	-1.08931
-0.0341335	-0.320542		0.479023	-0.352976		-0.219141	0.104718
0.0422432	-0.26394		-0.18028	-0.0851724		0.289999	0.231438
-0.00135227	-0.128804		0.0188233	-0.727397		0.0217238	-0.461439
0.0790935	-0.0684661		-0.0139753	0.0279054		0.248723	0.0506398
0.147976	-0.146834		0.0441776	0.0379325		-0.442703	0.122875
0.217981	-0.00852538		-0.306924	-0.0378884		0.118283	-0.271538
0.242579	-0.0235911		-0.133872	-0.279466		0.0299227	-0.489967
-0.0942079	-0.0775909		0.366783	0.139507		-0.424649	-0.475728
0.0899632	0.417747		-0.161851	-0.344916		-0.118786	-0.506447
-0.0171746	-0.029897		0.0231864	-0.0262179		0.326376	0.296241
0.329469	0.100154		-0.179085	-0.0461707		0.306579	-0.861202
0.368456	-0.0949298		-0.0666524	-0.237383		0.724646	-0.417988
-0.168517	0.0397233		0.0488099	-0.754241		-0.548838	-0.306933
0.174447	0.230693		-0.00954657	0.17227		0.133751	-0.61753
0.258425	-0.234735		0.328904	-0.214266		0.180688	0.211041
0.543812	-0.0839518		-0.11467	-0.489711		0.102244	-0.903134
0.206567	-0.131464		0.0189106	-0.132487		0.384281	-0.370754
0.258503	-0.0673534		0.927994	-0.271017		0.512592	0.034076
0.172838	-0.255602		0.191855	0.081787		0.131702	-0.593648
0.085994	-0.432308		-0.269562	0.0701046		0.029761	0.0797796
-0.137446	-0.296888		-0.0872387	0.144755		0.473073	-0.529239
-0.22852	-0.392822		-0.0671087	-1.25746		-0.81591	0.0484793
-0.157499	-0.338632		-0.425375	-0.59283		0.051939	0.00505093
-0.414115	-0.276351		-0.276369	-0.568111		0.101535	-0.179847
-0.161839	-0.241927		-0.284207	-0.426118		-0.149306	-0.54005
-0.161927	0.26815		-0.101364	-0.434218		-0.146727	-0.340992
-0.29712	-0.0253841		-0.279446	-0.394734		0.372608	-0.0385393
0.0263323	-0.164448		0.706118	-0.0360651		-0.377808	-0.214772
-0.413921	-0.211669		-0.0878466	-0.378229		0.744558	0.464413
-0.394557	-0.0297958		-0.436834	0.171352		-0.00806497	0.484852
-0.196272	-0.127433		-0.441506	-0.089094		-0.0635164	-0.0569717
-0.104446	-0.116474		-0.67732	-0.573319		-1.32306	0.0563664
0.160092	-0.0798123		-1.04307	-1.01916		0.770062	-0.237037
-0.159449	-0.154723		-1.01046	-0.518786		-0.254878	-0.618618
0.412766	-0.163354		0.142519	-0.224835		-0.851504	-0.147462
-0.0424308	-0.0660744		0.566326	-0.366469		-0.168595	-0.0459659
0.940024	-0.241761		-0.292996	-1.21882		0.328428	0.0492848
0.377712	-0.192601		-0.636376	-0.893709		0.119038	-0.714588
0.203635	-0.0312014		0.131321	-0.376174		0.186592	-0.111745
0.14233	0.027014		-0.226679	-0.115403		-0.0892942	-0.473105
-0.0940018	-0.370194		-0.0362675	-0.661922		-0.360347	-0.383641
0.262184	-0.210689		0.0965716	0.0921925		-0.145226	0.0400966
0.0678278	-0.311383		0.358076	-0.198464		-0.688333	-0.0167291
-0.0372533	-0.0805319		0.183506	-1.2299		-0.369097	0.191843
0.131509	-0.0774191		0.136012	-0.530381		0.412073	0.0723286
-0.0788588	0.0207087		-0.0477893	-0.401011		0.331572	0.0152635
0.236777	0.0531132		0.286365	-0.738258		-0.0406939	0.107305
0.106204	0.323458		0.378443	-0.308309		1.16921	0.039722
0.00896066	-0.228883		-0.0858379	-0.16548		-0.397496	-0.569415
0.216343	-0.124064		-0.895989	-0.48176		-0.294695	-0.104922
0.02863	-0.361731		-0.11387	-0.467908		-0.422436	-1.12884
0.507145	-0.232232		0.380627	-0.468322		0.157044	-0.124454
0.0864808	-0.0694909		0.404952	-0.563424		-0.497018	-0.595114
-0.0975309	0.243874		0.148621	-0.538745		-0.717996	-1.31464
0.00885932	-0.0590403		0.0718673	-0.166251		0.0848986	-1.0031
0.0858203	0.0936167		0.213261	-0.583207		0.139612	-0.832495
0.147678	0.0458995		0.484557	-0.55957		-0.0414941	0.0885396
-0.00752716	-0.127935		-0.113758	0.0807047		-0.359705	-0.299527
0.00911817	0.0325097		-0.125519	-0.0907158		0.326217	0.392232
0.0233002	-0.016071		0.840432	-0.587768		-0.283124	-1.02005
0.183747	0.293451		0.0206711	-0.378777		-0.880847	-0.788277
0.345379	0.0435864		0.0984339	-0.240056		-0.0761188	-0.0356306
0.143398	0.0614316		-0.578308	-0.988827		-0.072129	-1.03376
0.246698	0.02682		-0.285881	-0.637068		-0.0233307	-0.3077
0.610557	0.330351		0.0783013	-0.46364		-0.779434	-0.310629
0.27174	0.21977		0.434116	-0.248727		-0.0140548	0.235274
-0.00612327	0.115274		-0.339171	-0.220873		-0.238034	-0.234004
0.788671	-0.129336		0.0522359	-0.740485		0.197676	-0.661273
-0.103558	-0.0332496		-0.0736149	-1.09393		-0.0890393	-0.817682
0.0604852	-0.173274		-0.166743	-0.49023		-0.580867	-0.537767
0.0996759	0.0294385		-0.379811	-1.00799		0.022174	-1.9043
-0.125091	0.259199		-0.0570555	-1.16363		-0.391052	-0.875495
0.23194	-0.306126		-1.62706	-1.66262		-0.166685	-1.87362
0.219853	0.0188409		-0.909855	-0.281076		0.28609	-0.268835
0.0234468	-0.150979		0.229359	-0.181014		-1.49942	-1.70655
0.274545	0.105984		-0.753294	-0.389638		-0.353946	-0.558992
0.659107	-0.0973824		-0.465084	-0.891466		0.322787	-0.715518
0.022634	-0.1764		-0.0428609	0.262927		-0.274222	-0.887281
0.070745	-0.0348193		0.207879	-0.324878		0.215233	-0.7371
0.161194	0.544241		-0.249544	-0.203675		0.441871	-0.499415
0.37669	-0.13587		-0.0849489	-0.137286		0.131353	0.00366496
0.222565	0.012507		-0.302899	-0.300179		-0.300559	-0.735465
0.304588	0.194582		-1.18257	-0.466219		-0.167387	-0.790461
0.264845	-0.205769		-0.300972	-0.815663		0.472976	0.0481402
0.17847	-0.025631		-0.750884	-0.688888		0.251949	0.14594
-0.0721135	0.0193496		-0.843885	-1.09795		0.354949	-0.368663
0.215591	0.179348		0.183413	-0.461402		-0.503078	-0.340265
0.375383	-0.0356255		0.234849	-0.13042		-0.183789	-0.0309157
0.353105	-0.473003		-0.0733102	-0.331396		-0.930153	-0.23627
0.187765	-0.0723176		-0.321365	-0.274151		-0.201898	-0.0508529
0.475409	0.163392		0.162856	-0.0603694		0.42377	0.280979
0.0313789	-0.159794		-0.0156871	-0.58253		-0.526377	-0.033038
0.537382	0.34847		0.437934	-0.475705		-0.766653	-0.425488
-0.0200809	-0.0523124		0.197103	-0.203733		-0.28256	0.236992
-0.217705	-0.0721601		0.421282	-0.48903		-0.355276	-0.843109
0.21412	0.0136274		-0.0793344	-0.494579		0.303416	-0.365467
-0.0865798	0.0492742		-0.222303	0.200295		0.0316112	-0.252852
0.154071	0.348026		0.136449	-0.396641		-0.894504	0.0651269
0.0320376	0.0267145		0.0727875	-0.464351		-0.641855	-0.347766
0.107973	-0.0826601		0.138724	-0.319215		-0.579852	-0.348867
0.181691	-0.147944		-0.243637	-0.271026		-0.212968	-0.562277
0.217901	0.333783		-0.275691	-0.746441		-0.116998	-0.493872
0.128046	-0.110957		0.158379	-0.347724		-0.857987	-0.610122
-0.0388377	-0.0946353		-0.326382	-0.412935		-0.490483	-0.548056
0.271275	0.0195761		-0.269926	-0.797894		1.0415	-0.777938
-0.076656	0.0447568		-0.064545	-1.26797		-0.299793	-0.279037
-0.029491	0.0381026		0.177336	0.0143684		0.0219251	-0.911123
0.669796	-0.00782079		-0.0818351	-0.590683		-0.00891826	-0.522703
0.120731	-0.0172339		-0.0622462	0.0209728		0.26215	-0.231641
0.00900138	-0.315797		0.256118	0.358587		-0.235575	-0.545426
-0.0695157	0.0342072		0.243741	-0.189098		0.454382	-0.111919
0.356907	-0.0195322		-0.0584322	-0.528997		0.0522405	-0.170248
0.109582	0.309872		-0.0259546	-0.0162628		-0.757624	-0.535936
0.180142	-0.0820862		0.0311825	0.293949		0.0491909	-0.546915
0.0863139	0.12815		0.392138	-0.785709		-0.100993	0.172578
0.13519	0.0497602		0.395387	-0.3556		0.0835955	-0.483556
0.20058	0.049598		-0.234344	-0.625243		0.536734	-0.32537
0.110149	0.267634		0.335811	0.038447		-1.03641	-0.501917
0.0870787	0.287362		0.24901	-0.38794		-0.278608	-0.846738
0.0716348	0.0416921		0.409898	-0.668792		0.113159	-0.788838
0.0781375	-0.401604		0.507204	-0.6984		0.159209	-0.379575
0.165812	-0.116718		-0.426728	-0.302836		-0.251603	-0.24414
0.167184	-0.0530656		-0.802953	0.205944		0.00652914	0.607248
0.246436	0.491499		-0.381074	-0.745494		-0.108952	-0.223177
-0.407673	0.0438462		0.0301346	-0.401312		-0.513018	-0.72126
0.375275	0.117857		0.126649	-0.727457		0.200168	-0.295268
0.149318	0.231688		-0.445739	-0.303313		0.0941842	-0.616945
0.53342	0.0785599		0.265478	-0.470127		0.108269	-0.278229
1.0173	-0.571509		0.285083	-0.441154		0.189705	-0.559384
0.478261	0.287391		0.409252	0.0615823		0.172783	-0.514517
0.19886	-0.124563		0.721588	-0.161611		0.228476	-0.320373
0.0799439	0.153926		-0.288245	-0.052129		-0.466108	0.00893164
0.117207	-0.356255		-0.932425	0.114556		-0.017879	-1.14865
0.21736	-0.0655244		0.0247396	-0.343235		-0.245539	-0.282784
-0.0389463	-0.199167		0.15129	-0.0819292		-0.389506	-0.22992
0.0078191	-0.140494		-0.846218	0.157093		-0.0218686	-0.304495
0.523019	-0.163842		-0.539854	0.0964545		0.142789	-0.415062
0.128923	-0.379299		0.111069	-1.01676		0.362449	-0.533339
-0.476434	-0.184356		-0.127064	-0.536371		-0.501719	-0.480455
0.419862	-0.113041		0.31838	-0.256372		0.00858396	0.0355018
0.289872	-0.426762		0.491031	-0.526384		-0.809045	-0.0823477
-0.0478988	0.159175		-0.111204	-0.8432		0.560982	-0.260289
0.30537	-0.139648		-0.18848	-0.122323		0.266932	-0.513865
0.583264	-0.190341		0.377499	-0.146882		-0.170496	-0.110169
-0.212176	-0.0346403		-0.4568	-0.252227		0.0823863	0.00881446
-0.0890834	-0.20758		0.00550946	-0.431068		0.0290802	-0.319103
0.295941	-0.23574		-0.0721573	-0.106224		-0.0666036	-0.862852
0.325004	-0.380868		-0.0319736	-0.428759		0.201761	-0.068474
-0.155869	-0.148238		-0.212449	-0.245677		-0.426501	-0.0167562
-0.146446	-0.109372		0.038947	0.0259099		-0.135037	-0.51437
0.227631	-0.265312		-0.217924	-0.696371		-0.480813	-0.252644
0.284494	-0.209563		-0.521483	-0.167899		0.191593	-0.250071
0.150461	-0.149213		-0.249656	-1.2102		0.122424	-0.804931
0.0621477	-0.0739881		0.0579536	0.0503044		0.23783	0.240835
-0.231035	-0.340265		0.129461	-0.280297		0.0604414	-0.310523
-0.144805	-0.0632456		-0.103976	-0.219189		0.421336	-0.518986
-0.153043	-0.115201		0.303275	0.0754697		0.490819	-1.07114
0.125845	-0.352001		-0.496872	-0.487194		-0.791404	-0.564815
0.0492865	0.126693		-0.00426578	-0.865166		-0.212118	-0.614709
0.15752	-0.105067		-0.545513	-1.2461		-0.0253696	-0.880376
-0.285879	-0.0900582		-0.301627	-0.116168		-0.129484	-0.0648804
-0.0040978	-0.06963		0.137029	-0.336747		0.176023	-0.282191
0.106195	0.256467		-0.27201	-0.324221		-0.438654	0.375725
0.121478	-0.137212		-0.199703	-0.94592		-0.187468	0.0984682
0.0557937	0.0643186		-0.0390548	-0.639844		0.201495	-0.343355
-0.54209	-0.059057		0.0955804	-0.645502		-1.15918	0.0499198
-0.711226	0.00744076		-0.189248	-1.34148		0.311646	-0.327883
-0.0422233	-0.135199		0.3547	-0.237296		0.627661	-0.0470134
-0.0282381	0.207162		-0.535251	-0.591386		-0.027791	-0.51884
-0.113938	0.2093		0.0862207	-0.170808		0.505453	-0.160879
0.0209621	-0.234816		0.345737	-0.925087		0.483405	0.483668
-0.0575205	0.0518328		0.341103	-0.370714		0.142737	-0.296328
-0.00184918	0.220524		0.220965	-0.486723		0.305412	-0.667682
0.130178	0.220093		0.15278	-0.911102		0.608429	-0.00840175
0.152944	0.259941		0.160197	-0.402809		-0.524656	-0.592086
-0.144394	0.09827		-0.0909814	-0.847702		0.246201	-0.200791
0.194956	-0.0204504		0.311618	0.132191		0.0723209	-0.322107
0.00825101	-0.127281		-0.15849	-1.42797		-0.549554	-0.660856
-0.092566	0.408912		-0.633115	-0.417312		-0.52832	-0.170542
-0.0515765	0.0345951		-0.0273766	-0.50594		-0.349002	-0.799095
-0.0164689	0.0963799		0.196597	-1.38253		-0.288679	-0.296666
0.0430721	-0.0234249		0.15654	-0.452981		-0.0670784	0.0771698
0.109229	-0.131796		-0.102618	-0.81915		0.136715	-0.232178
0.133723	0.350914		0.457776	-0.567121		0.124381	-0.580795
0.102743	-0.117635		-0.377906	-0.337623		0.231967	-0.387831
0.671896	0.0965719		-0.0720923	0.234506		-0.345647	-0.680238
0.436341	0.353836		-0.106229	-0.172684		0.259083	-0.601221
0.0917444	0.0375382		0.329321	-0.321939		0.554356	-1.33616
0.329376	-0.148688		-0.935282	-0.549964		-1.00452	-0.665089
-0.026437	-0.00890252		0.355623	-0.586337		0.34642	-1.41964
-0.135296	0.175523		0.118378	-0.727699		-0.202385	-1.11329
-0.0924945	-0.0723723		0.0694503	-0.968116		-0.0536933	-0.84426
-0.139744	-0.173282		-0.332491	0.788467		-0.559369	-0.707003
-0.0984545	0.620119		0.290035	-0.360183		-0.301138	-0.162663
0.0461138	-0.0323086		0.371616	0.2337		0.149956	-1.12377
-0.0456937	-0.0927815		-1.18306	-0.130643		-0.170902	-0.264997
-0.0673643	0.0744343		-0.224566	-0.33063		-0.325579	-1.18189
-0.811641	0.276584		-0.400611	-0.0273959		-0.313878	-1.34176
0.0833592	-0.139255		-0.0938482	-0.296685		-0.924241	-0.942576
-0.487522	-0.30164		-0.670341	0.0688444		-0.184393	-1.6423
-0.154766	-0.0993154		-0.619994	0.010392		0.290616	-0.364838
-0.242488	-0.108076		0.550672	-0.0198352		-0.81464	-0.408185
-0.211728	0.0374082		-0.0514972	-0.737438		-0.155426	-0.616864
-0.0704025	0.00537028		-0.0816122	0.223137		-0.322952	-1.02133
0.230252	-0.380591		-0.613188	-0.298373		-0.628331	-0.319186
0.370379	-0.090505		-0.706462	0.559484		0.456827	-0.418683
-0.351714	0.0717653		-0.303472	-0.376972		0.0738103	-0.856956
-0.0125923	-0.157367		-0.175392	0.676985		0.11726	-1.081
-0.31633	-0.217617		0.352801	-0.17153		0.217346	-1.0483
0.209203	0.0127083		-0.582282	-0.21827		-0.505146	-0.795305
0.140658	-0.219689		7.04342e-05	0.188265		-0.0191905	-0.947745
-0.861648	-0.108805		-0.426615	-0.406224		-0.457226	-0.0103368
0.0990969	-0.170474		-0.308108	-0.0737867		-0.011061	0.127268
0.421688	0.100806		-0.975876	0.23905		-0.068744	-0.817045
0.0590834	-0.034024		-0.187282	-0.583983		-0.0147673	-0.0814995
-0.134228	-0.1111		0.15095	-0.364529		0.0169998	0.116892
0.276516	-0.0664887		0.670027	-0.31996		0.370469	-0.735854
0.20678	-0.00332458		-0.769561	0.156082		-0.00147675	-0.577624
0.12179	-0.195185		0.448992	-0.365682		-0.0942257	-0.520662
0.401009	-0.599735		0.164989	-0.671007		-0.850595	-0.341781
0.136156	-0.128581		-0.406251	-0.353235		0.253788	-0.534476
0.142987	-0.328774		-0.488788	0.0145626		0.28079	-0.0100676
0.0694878	-0.302568		-0.304535	0.250627		-0.209738	-1.13162
0.42233	-0.289155		0.0290691	0.286154		-0.316756	-0.815834
0.465729	-0.240945		-0.774728	0.150265		-0.394528	-0.776138
0.200535	-0.0333412		-0.880438	0.10227		-0.0281238	-0.405617
0.313902	-0.0773109		-0.365723	-0.191356		0.0759426	-0.460832
0.0313485	-0.0360741		-0.313312	-0.0824847		-0.226659	-0.219302
-0.254733	-0.182013		-0.307739	0.190574		-0.284424	-0.216802
0.191383	-0.0234375		-0.122546	-1.11574		-0.00217171	-0.601608
0.0939963	0.238925		-0.222751	0.279106		0.029234	-0.613251
0.10848	-0.186273		-0.125929	0.240059		-0.0465925	-0.510543
0.362323	-0.30616		0.258462	-0.0325522		-0.225074	-1.00828
-0.0601211	-0.000369915		0.141771	-0.343293		-0.585777	-0.279986
0.125682	-0.0410746		-1.66393	-0.221903		-0.527806	-0.298542
-0.110785	-0.159574		-0.185066	-0.0412741		-0.232888	-0.394257
-0.0791082	-0.257551		0.118221	-0.216297		-0.465847	-0.248487
0.102522	-0.035247		-0.40991	-0.745271		0.464498	-0.46666
0.375766	0.187669		-0.689274	-0.534826		-0.040898	-0.299237
0.124731	-0.231791		-0.169266	0.0526969		-1.18825	-0.648075
0.140015	-0.25184		0.0310954	-1.14262		0.211052	-0.466324
0.039776	-0.291881		-0.155247	-0.385151		0.0628327	-0.212672
-0.0191349	-0.298366		-0.633071	-0.951843		0.507556	-0.179163
0.0465809	-0.21088		0.0363425	-0.111398		-0.107648	-0.446282
-0.0116175	-0.348738		-0.366152	-0.706883		0.135256	-0.384298
0.239752	0.0471037		-0.101982	-0.219505		-0.0839129	0.0660479
0.28988	-0.00505482		-0.7448	-0.452767		-0.72386	-0.310692
0.322379	-0.00440677		-1.53031	-1.45792		-0.303126	-0.539138
-0.117284	0.0170731		-0.426481	0.115842		-0.699647	-0.231728
0.180352	-0.0387874		-1.49775	0.122604		-0.179942	-0.283633
0.976329	-0.0111824		-1.01072	-0.0478185		0.0207494	-0.402207
0.308371	-0.0273284		-0.76329	-0.588478		-0.155842	0.500758
0.178531	-0.164603		-0.321472	-0.16017		-0.207271	-0.00907722
0.310974	-0.116467		0.0642595	-0.108329		-0.238108	0.200715
0.102031	-0.0366936		-0.149294	-0.418906		0.0980176	-1.02619
0.50614	-0.0829491		0.167803	-0.242266		-0.164604	-0.560581
0.24354	-0.0562694		-0.00332008	-0.767475		-0.394337	-0.14037
0.280345	-0.0470439		-0.190729	-0.22325		0.117449	-0.723758
0.0569776	-0.326286		0.427208	-0.141303		-0.0820742	-0.391056
0.448354	-0.421082		-0.459412	-0.420485		-0.395447	-1.06344
0.266145	-0.117954		-0.312899	0.124649		-1.44385	-0.0066755
0.350615	-0.495219		-0.152587	0.102073		0.392125	0.0803405
0.1993	-0.180919		-0.187306	0.192427		0.525357	0.125134
-0.00871169	-0.176237		-0.453516	-0.0084154		-0.118765	-0.931732
0.865085	-0.416582		-0.109335	-1.01004		-1.66814	-0.390338
-0.289598	-0.22353		0.120207	-0.0836286		-0.517751	-0.763017
0.167099	-0.247361		0.120178	-0.261477		-0.208977	0.0209196
-0.145047	-0.10278		-1.11069	-1.06473		0.136737	0.0807883
0.0778375	0.0192652		-0.448438	-0.571808		-0.542261	-0.0642107
0.263263	-0.125495		-0.552495	-0.86339		-0.846494	-0.68749
0.404774	0.121053		-0.0447598	-1.25277		-0.482905	-0.110358
-0.010531	-0.192026		0.184523	-0.641432		-0.698186	0.465182
0.185923	-0.198799		-0.0472165	-0.273137		0.411278	-0.402292
0.311792	0.0158985		-0.614776	-0.817501		-0.126654	-1.26242
-0.0294323	-0.154974		0.456182	-0.129006		-0.307368	0.217983
0.0767022	-0.114127		-0.638072	-0.0908766		0.175921	-0.541108
0.131669	-0.313016		-0.0593027	-0.13573		-0.275108	-0.952313
-0.365019	-0.122386		0.209657	-0.175677		0.580069	0.161041
-0.156162	-0.0849576		0.219877	-0.937817		0.0321297	0.184014
0.121752	0.104374		0.556679	-0.496359		0.0599398	0.222477
-0.0471639	-0.0757595		-0.249346	0.00949027		-0.294141	-0.255835
0.2175	-0.115278		0.230566	-0.679936		0.383169	-0.885171
-0.00639342	-0.0888134		0.305602	-0.800794		-0.326989	-0.681273
-0.100208	0.0875063		0.359094	-0.523629		-0.400318	-0.28333
[truncated: 23,233 more rows]

## Sheet: Fig 2c
H3K4me1			H3K27ac			RNA Pol II
CHD7 -	CHD7 +		CHD7 -	CHD7 +		CHD7 -	CHD7 +
0.109655	-1.77344		-1.01261	-1.99879		-0.065939	-1.55913
-0.570454	-1.40603		-0.829324	-1.2249		0.225098	-0.4788
-1.19956	-1.14783		-1.01483	-1.52378		-0.16506	-1.38944
-0.807378	-2.20276		0.375302	-0.918546		-0.108593	-1.06016
-1.3917	-0.526879		-0.768018	-0.995685		-0.0755172	-1.90822
-0.792683	-0.364993		-0.713925	-0.862168		0.463557	0.356071
-0.256164	-0.302934		-1.17796	-1.67976		-0.0929659	-1.15208
-0.0323663	0.132335		-0.724322	-1.43502		-0.0419844	-1.20475
-0.0589499	-1.79642		-1.06482	-1.22338		-0.0265702	-1.03031
-1.08187	-1.25395		0.145425	-0.795779		0.234559	-1.28186
-1.7857	-0.878979		-0.613827	-0.0855356		-0.18878	-0.371475
-0.178055	-0.274004		-0.104663	-1.94474		0.217923	-0.214783
-0.396501	-0.803528		-1.279	-2.2145		-0.554411	-0.652693
-0.756584	-0.901939		-0.533062	-1.53879		-0.052876	-0.525361
-0.648591	-0.700983		-0.165059	-0.988447		0.196913	-0.945356
0.377935	-0.347108		-0.766956	-1.39205		-0.252767	-0.33275
-0.131319	0.0317371		-1.27671	-1.64833		-0.198075	-0.834597
0.275418	-0.109826		-1.37115	-0.837301		-0.0181849	-1.48534
-0.345125	-0.598685		-0.595366	-1.66376		0.120257	-0.655266
-0.868935	-0.589161		-0.926552	-1.88154		0.0566935	-0.66332
-0.92146	0.589759		-0.783872	0.0302696		0.323105	-0.855339
-0.225228	0.219111		-0.822372	-0.749524		-0.2211	-0.834995
-0.929772	-0.323267		-1.09708	-0.862711		0.104981	-0.345561
-1.19432	-0.354198		-0.545572	-0.886718		0.0207541	-0.636375
-1.04818	-0.165177		-0.355221	-1.49319		0.301093	-0.451487
-0.771933	-0.299957		-1.34368	-0.484337		-0.232335	-0.777125
0.0515605	-0.858629		1.59141	-1.16356		-0.294355	-0.898081
0.0137534	-0.0686961		-0.245798	0.0252805		-0.27465	-1.06402
-0.588709	-1.12289		-0.951496	-1.6176		-0.181933	-0.527105
0.524076	-1.19241		-0.358093	-0.220372		0.111976	0.215971
-1.61378	0.164316		-0.828053	0.543851		0.212948	-0.657843
-0.282228	0.10605		-0.647739	-0.0911712		-0.269047	-0.258936
-0.256168	-0.502482		-1.11041	-0.70041		-0.684972	-0.349354
-0.00666872	0.131281		0.452098	-1.15014		-0.10194	-0.940591
-0.294198	-0.545989		-0.582598	-1.85555		0.168999	-0.582804
-0.552609	-0.872645		-1.02063	-1.45778		-0.323646	-0.419239
-1.34654	-0.399415		0.281574	-1.63721		-0.0311638	0.227842
-0.261907	-1.33206		-0.860614	-1.07316		-0.01987	-1.09211
-0.0530349	-0.167289		0.221995	-1.51377		0.222526	-0.968596
-0.121392	-0.633607		-0.814566	-1.20302		-0.735951	-0.233493
0.313657	-0.197229		-0.738161	-1.44827		-0.0872507	-0.877143
-0.571112	-1.51798		-0.807204	0.372089		0.338514	-1.20247
-0.993192	-0.333861		-0.0241108	-0.463061		0.0833635	-0.995293
0.309536	-0.0824986		-0.513469	-1.13815		-0.348045	-0.170039
-0.274322	-0.604955		-1.54278	-0.691267		-0.0307309	-0.624101
-0.374894	-0.57437		-0.886332	-1.46957		-0.00185086	-0.351915
-0.684496	-1.3977		-1.18178	-1.19169		-0.0829596	-1.24171
-0.106446	-0.0811395		-0.965372	-0.886787		-0.329361	-0.401897
0.0843479	-0.948282		-1.25723	-1.76639		-0.103248	-0.34471
-0.351028	-0.959145		-1.49597	-1.45511		0.288653	0.217881
-0.364439	0.193016		-0.430989	-0.783556		-0.423501	-0.692766
-0.354718	-0.556522		0.25347	-1.14745		0.307937	-0.829863
-0.777918	-0.957758		-1.35709	-1.80606		0.173765	-0.634073
0.162761	0.290403		-0.675394	-1.14817		0.0255104	0.201656
0.117696	-0.561388		-1.29023	-0.560053		0.207885	-0.659567
-0.168159	-0.286025		-0.789728	-0.85326		0.294692	-0.627087
0.00213801	-0.729946		-1.01228	-1.46416		-0.154682	-0.210764
-0.67822	-0.357848		-0.543732	-0.427438		0.238831	-0.588524
-0.274469	-0.99433		-1.0574	-0.961035		-0.198025	-0.606162
-0.236337	-0.0891528		-0.725084	-0.945947		0.0818324	-1.3818
-0.476893	-0.608223		0.418252	-0.818151		-0.0590968	-0.866752
-0.283352	-0.439604		0.10089	-0.78632		0.140672	-0.491115
-0.547046	-0.981407		-1.56354	-0.750973		-0.170467	-0.548453
0.0278996	-0.805102		-0.183725	-0.452925		0.618195	-0.575888
-0.340269	-0.197961		-1.00258	-2.00065		-0.100372	-0.235897
-0.0964618	-0.00442031		-1.42889	-1.32725		-0.369088	-0.929159
0.147022	0.189821		0.0575732	0.430692		0.292394	-0.771435
-0.288096	-0.0818977		0.241155	-0.173529		0.546742	-0.54984
-0.421878	-1.30466		-0.963353	-1.85349		-0.118835	0.202898
-1.42517	0.186028		-1.01666	-0.80205		-0.0640904	-0.893848
-0.334455	-0.249855		-1.18206	-1.5985		0.493367	-0.517246
0.648429	-0.59998		-0.257491	-0.737842		0.331891	-0.985777
-0.434596	-0.756579		-1.74207	-0.939877		0.0778044	-0.173687
-0.610857	0.928699		-1.15597	-0.520997		-0.562317	-0.925034
-0.506151	-0.00892589		0.111712	-0.513267		0.073836	-0.324439
-0.140771	0.453759		-0.30412	-1.70953		0.323448	-0.707921
0.336843	-0.522966		-0.250203	-0.581455		-0.0280492	-1.2394
-0.117288	0.246174		-0.851307	-1.11864		0.435755	-0.385384
-0.637691	-0.23777		-1.37859	-1.10253		0.849708	-0.405505
-0.557805	-0.338285		-0.648811	-0.708387		0.424392	-0.761696
-0.587472	0.0361504		0.463343	-1.1192		-0.011462	-0.0258293
-0.112248	-0.763247		-0.809381	-0.791183		0.259147	-0.437982
-0.493475	-0.861599		-0.894901	-1.017		-0.451576	-0.203737
-0.478943	-0.264278		-0.538137	-1.93293		0.211563	-0.384137
-0.10746	-0.223118		-1.15938	-1.19189		0.339115	-0.728901
-0.538257	-0.183177		-0.610582	-0.741359		0.36843	-0.13575
-0.141664	-0.450186		-0.956469	-0.149905		0.216292	-0.786254
-0.0361475	-0.284704		0.518462	0.322349		0.38603	-0.768997
-0.353911	-0.353662		-1.0542	-0.123861		-0.0517944	-0.245686
-0.194169	-0.428252		-0.805637	-0.0925151		0.187795	-0.442561
-0.799416	0.0496308		-0.67614	-1.16698		0.345825	-0.690853
-0.308791	-0.240005		-1.08827	-1.30731		-0.0520918	-1.18763
-0.382035	-0.592191		-0.391075	-1.14899		0.602222	-0.400432
-0.551971	-0.537353		-1.10016	-0.897073		0.235232	-0.542078
-2.11128	0.161637		-0.635718	-0.701996		0.180693	-0.549127
-0.151042	-0.720594		-1.25041	-1.05732		0.146084	-0.0466634
-0.114533	-0.586091		-0.669668	-0.86967		0.105961	-0.696275
0.000538086	-0.53077		-0.846403	0.457688		0.186155	-0.49165
-0.486521	-0.599875		1.00961	-0.646714		0.221092	0.655511
0.0965108	-0.667765		-0.346623	-1.05136		0.368862	-0.278183
-0.305243	-0.329639		-1.96506	0.263701		0.079567	-1.29313
-0.800742	-1.22355		1.50778	-1.26969		0.0421786	0.13048
-0.0786003	-0.138808		0.238489	0.270571		0.181176	-0.128885
-0.157236	0.358966		-0.604099	-0.644713		-0.250365	-1.0838
-0.322391	0.195476		-0.324557	-1.47084		0.395961	-1.08435
0.0359448	-0.871654		-0.29534	-0.960658		0.188925	-0.374089
0.344249	-0.319293		-0.543927	-1.29691		0.0673996	-0.84199
-0.269858	-0.503616		-0.473175	-0.865103		0.403804	-0.150502
0.471745	-0.274647		-0.793504	-1.72709		0.088167	-0.615063
-0.202397	0.141148		0.0947624	-0.503467		-0.0712995	-0.901095
0.511769	0.917078		-0.655186	-0.0849124		0.472098	-0.105679
-0.762104	-0.390127		-0.11642	-0.776216		0.207462	-0.366609
0.116042	-0.246564		-1.30421	-0.831359		0.284684	-0.813248
0.186866	-0.334076		-0.401575	-0.926044		0.390241	-1.23268
-0.131237	0.589224		-0.503394	-0.479275		0.196058	-1.02898
-0.667446	-0.135892		-1.22835	-0.530504		0.722549	-0.659889
-0.377508	-0.195123		0.139104	-0.784041		-0.0261393	-0.182958
0.0116877	0.133243		-1.37811	-1.01778		0.356639	-0.416369
-0.0471871	0.0100073		-0.44178	-1.11806		-0.264292	-0.226628
0.501574	-0.650496		-0.20462	-1.15441		0.175255	-0.289135
-0.561065	-0.304062		-0.558441	-0.411558		0.560139	-1.35988
-0.0268163	-0.654852		-0.53814	-0.825837		-0.153103	-0.77474
-0.265848	-0.825366		-1.14634	-1.03456		0.138656	-0.381382
0.0572262	-0.44008		-0.990063	-0.634887		0.233685	-0.421567
0.436088	0.460738		0.451883	-1.36973		0.201543	-0.732911
-0.789474	-0.0607117		-0.944474	-0.45443		0.156929	-0.688191
-0.245394	-0.322248		0.910561	-0.254505		0.23021	-0.161388
0.229665	-0.197671		-0.330994	-0.253682		0.209015	-0.169342
-0.460267	-0.773598		-0.205779	-0.64822		0.233493	-0.642309
-1.07616	-0.688316		-0.214821	-0.620307		0.495541	-0.32733
-0.406141	0.0245509		0.0705341	-1.35907		0.0527347	-0.440148
0.331551	-0.412673		-1.5075	-1.02677		-0.178539	-0.154988
-0.0944405	0.04208		-1.29187	-0.510951		0.356265	-1.02512
-0.235944	-0.509035		-1.90024	0.145128		0.181781	-0.264321
-0.438262	-0.876464		-0.63679	-1.42249		0.20516	-0.818151
-0.599552	-0.614754		-0.909752	-0.456106		0.0158081	-0.419075
-0.280631	-1.50601		-1.11234	-0.721844		0.625305	-0.0841496
-1.30524	-0.2314		-0.283241	-1.20616		0.0970342	-0.350165
-0.273404	-0.255219		0.303357	-0.888439		0.852066	-0.753513
-0.320837	-0.18707		-0.156947	-1.19534		0.108493	-0.318608
0.0640394	-0.787634		-0.558949	0.00448597		0.135397	-0.106496
-0.476509	-0.123606		-3.44295	-0.48356		0.0328484	0.188264
-1.32134	-1.01744		-0.706691	-0.574548		0.448255	-0.359832
-0.363997	0.0240501		-0.860115	-1.17658		0.651134	-0.994097
-0.421848	0.135663		-0.18007	-0.493082		-0.206952	-0.518973
-0.335417	-0.413598		-0.261105	-0.925194		0.331111	-0.122057
-0.228808	-0.298785		-1.14706	-0.699231		0.103728	-0.913913
0.159498	0.173509		-0.400646	-0.889237		0.259135	-0.588173
-0.282582	-0.387551		-1.49704	-0.693852		0.923796	-0.0711884
-1.25111	-0.6419		0.134366	-0.161143		0.332315	-0.493794
0.190228	-0.0312006		0.238637	-0.600771		0.421994	-0.431493
-0.3544	0.0240501		-0.971314	-0.682447		0.686302	-0.634444
-0.326273	0.0882668		-0.71421	-0.952978		0.288106	0.0668216
0.217066	-0.386043		-0.669665	-0.72409		-0.1027	0.0482777
-0.380385	-0.647793		1.08696	-0.812778		0.649104	0.00113262
-0.263704	0.145013		-1.45775	-1.71001		0.341752	-0.519336
-1.0035	0.325605		0.417693	-0.74441		-0.621906	-0.248596
0.123491	-0.50728		-1.72335	-1.1325		0.553849	-0.558736
-0.148808	-0.185421		-0.789238	-0.591463		0.120192	-0.647255
-1.40237	0.0535135		-0.861604	0.864827		-0.234446	-0.409787
0.281819	-0.184184		-0.68283	-0.676841		0.592339	-0.117
-0.137616	-0.649581		-1.09913	-1.05159		0.283805	-0.458065
-0.672465	-0.621322		-0.657045	-0.277411		0.409868	-0.759651
-0.277098	-0.544057		-1.11702	-1.33835		0.919562	-0.034733
-0.329454	-0.160915		-0.89978	-0.52081		0.704412	-0.336908
-0.0692863	-0.46385		0.16367	-0.414534		0.288145	-0.953517
-0.335247	-1.15924		-0.41015	-1.89832		0.414646	-0.403379
0.152962	-0.742819		-0.683824	-1.22776		0.259798	-0.551535
-0.430629	-0.332474		-0.626527	-0.102489		-0.0616556	-0.340767
-0.735929	-0.109132		-0.69418	-1.44168		0.138713	-0.631572
-0.251877	-0.684303		-0.210779	-0.841672		-0.0998448	-0.329225
-0.400156	-0.26531		-0.421857	-0.595886		0.428331	-0.104281
-0.877174	-0.345867		-0.221075	-0.0599227		0.356522	-0.531428
-0.96672	-0.183643		-0.624379	-0.652687		-0.087287	-0.0820075
-0.418087	-0.252318		-0.781297	-1.36662		0.14801	-0.373356
-0.51469	-0.0139197		-0.753028	-1.30037		0.180198	-0.438366
0.167763	-0.238758		-0.159366	-0.574444		0.43136	-0.2623
-0.116677	0.364596		-0.547223	-0.443911		0.194301	-0.575993
-0.630497	-0.391539		-0.855806	-0.160649		0.190859	-0.264755
-0.278761	0.0772937		-1.10011	-0.567513		0.0567836	-0.12072
0.269073	0.118377		-0.283748	-1.03008		0.530586	-0.256182
0.144821	-0.660671		-0.1066	0.277723		0.280154	-0.46327
-0.554088	-0.136889		-0.555388	-1.62785		0.19692	-0.892577
0.121945	-0.672924		-0.728619	0.0896863		0.240396	-0.152553
-0.468024	-0.538123		-0.65953	-1.027		0.0351468	-0.470349
0.0447965	0.0582807		-0.351451	-0.663465		0.659692	0.16981
-0.136978	-0.253723		0.169816	-0.341862		0.584931	-0.250655
0.306396	-0.245103		0.760879	-0.40389		-0.418106	-0.395313
-0.293893	0.397469		-0.756229	0.589645		0.0968865	-0.0989381
-0.172389	-0.0959688		-1.14234	-0.661429		0.312003	-0.260734
-0.0875018	-0.657284		0.225087	-0.551533		0.566861	-1.05182
0.0626795	0.0304902		-1.35526	-0.464288		-0.0244553	0.304634
-0.164469	-0.751032		-0.0264239	-0.870916		0.109601	-0.305943
-0.466228	0.0148886		-1.04153	-0.619918		0.449443	-0.410988
-0.144838	-0.520677		0.0504863	-0.320155		-0.234028	-0.87582
-0.705696	0.137195		-1.23172	-0.830649		0.339052	-0.3065
-0.271204	1.0525		0.187416	-1.04203		0.212754	-0.765503
0.113351	-0.874621		-1.10848	-0.675327		0.0608844	-0.484603
-0.315315	-0.226046		-0.33291	0.336445		-0.169446	-0.621952
-0.113056	-0.121916		-0.993739	-0.295839		-0.288802	-1.04535
-0.552165	-0.272776		-0.188322	-0.508034		0.314252	-0.335984
0.0571817	0.528342		-0.586752	0.16945		0.121564	-0.501665
-0.346051	-0.734896		-0.443693	-1.88019		-0.0616806	-0.591512
-0.0794445	-0.346345		-0.418967	-0.521378		0.257929	0.324848
-0.0358883	-0.285606		-0.537667	-0.364159		0.168813	-0.635985
-0.0826895	0.487586		-0.242293	-0.7773		0.946641	-0.278067
-0.150243	-0.495441		-0.303132	-0.609126		0.339755	-0.699014
-0.356653	0.0608014		-0.788439	0.206316		-0.399345	-0.485183
0.182045	-0.159995		-0.433678	-0.889598		0.50286	-0.199927
-0.272136	0.834424		-0.637925	-1.07198		0.69107	0.0192935
-0.285636	-0.291382		-0.944917	-0.890434		-0.144473	-0.322563
-0.628483	-0.950401		-0.58144	-0.652381		0.660651	-0.746019
-0.373074	0.254646		-0.661626	-1.21836		0.36065	-0.123075
-0.178895	-0.24185		-0.625618	-0.633109		0.507925	-0.315375
-0.233304	0.339721		-0.833031	-1.88623		0.589896	-1.00647
-0.398836	-0.127494		-2.07303	-0.649411		0.370914	-0.226936
-0.246741	-1.11538		-0.106767	-1.11541		-0.0200075	-0.332733
-0.358905	-0.458422		-1.2145	0.0927389		0.504834	-0.370989
-0.250347	-0.488121		0.274935	-1.19581		-0.422116	-0.457202
-0.108325	-0.39456		-0.711902	-0.215583		0.410304	-0.408216
-0.189533	-0.561182		0.0819702	-0.690743		0.13447	0.32617
-0.192614	0.38364		-0.50961	-0.507956		0.298165	-0.0913529
-0.331875	-0.0884509		-0.230978	-0.511018		0.215207	-0.232693
-0.119928	-0.181652		-1.69611	-0.189314		0.0643051	-0.492025
0.483076	-0.0269462		-1.46474	-0.107635		0.765368	-0.0911381
-0.498933	0.0230277		-0.0866984	-0.807022		0.604415	0.104746
0.747267	-0.100458		-0.474882	-0.815369		0.265717	-0.314788
-0.145749	0.313155		0.363896	-1.25703		0.384433	-0.221797
0.00826269	0.204686		-0.515837	-1.04398		0.0130334	-0.295391
-0.411	-0.687576		-0.751527	-0.669165		-0.0337954	-0.192604
-0.264152	-1.01808		-1.85678	-1.0752		0.709977	-0.439792
-0.00911637	-0.315181		-0.814072	-1.29882		0.00666852	-0.365035
-0.357393	-0.209015		-1.23816	-0.694767		0.922932	0.381884
-0.405224	-0.474551		-1.12881	-0.949955		-0.21944	-0.344742
-0.268471	-0.420525		-0.262355	-1.26475		0.662692	0.145229
-0.643647	-0.347803		-0.918115	-0.53571		0.655514	-0.217415
0.181315	-0.621403		-0.14593	-0.4085		0.0592292	-0.613074
-0.0126108	-0.152815		-0.492807	-1.01867		0.0923096	-0.865302
-0.170001	-0.402074		-0.176489	-0.683333		0.618027	-0.262269
-0.226852	0.198936		0.518336	-0.0367877		-0.0704703	-0.480619
-0.191682	-0.0117266		-1.01888	-0.470477		-0.583924	-0.131979
-0.841856	-0.295572		-0.814353	-1.0602		0.461432	-0.728436
-0.416995	-0.0799132		-0.934789	-0.458339		-0.883044	-0.682018
0.00945836	-0.718361		-0.103887	-1.10898		0.104855	-0.301855
0.0245604	-0.0123972		-0.657191	0.190273		0.373889	-0.242312
-0.206113	-1.00572		-0.0554526	-0.0771177		0.363254	-0.653793
-0.0231709	-0.0642785		-0.725755	-0.421753		-0.0185735	-0.680985
-1.01357	-0.184274		-0.786468	0.862634		0.750208	-0.269547
-0.00963979	0.260659		-0.0946597	-1.03562		0.169621	-0.0901993
0.348831	-0.2957		-0.909208	-1.51403			-0.778997
0.141867	-0.196197		-0.443494	-0.634477			-0.234441
-0.768151	-0.54003		-1.00365	-0.420859			-0.830243
0.353361	0.080919		-0.871583	-1.01917			-0.614233
0.0513669	-0.28611		-0.640962	-1.09717			-0.369987
0.0577754	-0.296094		-1.87556	-0.927794			-0.543168
0.117059	-0.411681		-0.280288	-0.876273			-0.404388
-0.268276	-0.5796		-0.433348	-0.666655			-0.895002
-0.201779	-0.234117		-0.587763	-0.360416			-0.287262
0.246739	0.178706		0.364762	-1.5573			-0.171148
-0.172455	-0.0219544		-1.25271	-1.07718			-0.194288
0.0486839	0.0110728		-1.83585	-0.990185			-0.640998
-0.512308	-0.158781		-0.826032	-0.0506343			0.0907319
-0.00104533	-0.803872		-1.62225	1.47956			-0.428969
-0.322547	-0.253358		-0.722121	0.0305347			-0.506892
-0.336898	-0.522278		-0.345915	-0.536134			-0.613567
0.0500958	-0.13888		-0.273093	-0.324375			-0.553107
0.205475	0.0709734		-0.10997	0.305817			-0.530153
-0.00757544	0.045007		-0.834538	-0.519429			-0.576293
-0.123824	-0.342747		-0.467328	-0.65889			-0.917681
0.092719	-0.177625		-0.538435	-0.91153			-0.59646
0.082691	-0.115257		-1.02827	-0.949024			0.0104008
-0.304654	-1.07767		-0.429636	-1.07488			-0.33256
-0.406035	0.0234975		-0.585016	-0.0119587			0.061996
-0.24961	-0.0450721		-0.542974	-0.107972			-0.188339
-0.19859	-0.209067		-0.388254	-0.131897			-0.0812555
-0.110242	-0.361642		-0.726983	-0.884978			-0.180704
-0.0719981	-0.2178		-1.16212	-0.250235			-0.332283
-0.307496	-0.219843		-0.509793	0.00281912			-0.332075
0.839322	0.139636		-0.632167	-0.715749			-0.139062
-0.38214	-0.461079		-0.0265497	-0.472759			-0.106536
0.027116	0.0296268		-0.877416	-0.539963			-0.450591
-0.217873	0.294741		-0.271189	-0.30253			0.0651471
-0.335519	-0.295641		-0.522768	-0.908703			-0.262146
-0.0774846	0.412547		-0.805529	-1.45606			-0.529002
-0.32255	-0.190705		-0.0948034	-0.498358			0.117183
-0.23503	0.119591		-0.173642	-1.26643			-0.572908
0.243467	-0.0368935		-0.121145	-0.686757			-0.326687
-0.317344	-0.43268		-0.075602	-0.937479			0.109143
-0.17326	-0.805801		-0.702684	-0.653266			-0.0705219
0.543118	-0.703362		-0.995613	-0.405586			-0.425214
0.0505157	-1.03045		0.0435928	0.0402729			-0.381778
-0.0444501	-0.57731		-0.231512	-1.06334			0.343427
0.0146294	-0.0793523		-0.385226	-0.160797			-0.405307
-1.01012	0.010433		-0.360223	-0.202693			-0.0707903
0.228409	-0.0534989		-0.848861	-0.465832			-0.309398
-1.00007	-0.23593		-0.0427153	0.109864			-0.0978104
-0.0192145	-0.641796		0.348996	-0.0627785			0.0994823
0.0287497	-0.543654		-0.57147	-0.13349			0.0816199
-1.03941	-0.812969		-0.742596	-0.292884			-0.12695
-0.397784	-0.448199		-0.363662	-0.737465			-0.512515
-0.218197	-0.0885631		0.198164	-0.703644			0.0166426
-0.381314	-0.150837		0.38542	-0.538219			-0.367939
-0.358129	0.312386		-0.493053	-0.043053			-0.401129
0.118425	-0.272623		-0.489384	-1.00954			-0.555813
0.228095	-0.0295998		-0.348498	-1.19643			-0.245417
-0.832699	-0.0144037		-0.973629	-0.479277			-0.550487
-0.241509	-0.807606		-0.0941822	-0.780114			-0.832426
0.0905691	-0.434391		-0.50502	-0.693204			0.119205
-0.14006	-0.137278		-0.558823	-0.517622			-0.00614187
-0.0460281	-0.300824		-0.940653	-1.87563			-0.941898
-0.139567	0.0499842		-1.46741	-0.895144			-0.196881
-0.335922	-0.298433		-0.904807	-0.637367			-0.312742
-0.0621785	-0.606374		-0.695488	-1.16096			-0.322119
0.0907967	-0.0919326		0.153873	-0.315933			-0.686655
-0.19515	0.0798319		-0.0107732	-0.373823			0.0339881
0.264559	-0.502672		-0.523483	0.0114336			-0.357762
-0.396178	-0.4377		-1.22982	-1.21975			0.370908
0.238323	-0.387313		-0.806657	-0.262295			-0.191102
0.0877941	-0.411779		-0.240742	-1.48778			-0.550267
0.352296	-0.687753		-0.618488	-0.241463			-0.448215
-0.440509	0.342434		0.161294	-0.323233			-0.0420922
-0.0609442	-0.211232		0.363256	-0.227355			-0.904987
-0.141996	-0.581622		-1.00113	-0.686533			0.0853437
-0.189778	-0.317244		-0.0544433	-0.637319			-0.625789
0.112282	0.042257		0.400826	0.0115295			0.151694
-0.355432	0.109167		-0.581595	-0.561715			-0.240347
-0.213607	-0.0965833		-1.37559	-0.688037			0.122622
0.348815	0.260323		-0.398532	-0.529054			-0.278634
0.117092	0.149679		-0.796658	-0.661972			0.354762
-0.374491	0.293731		-0.20544	-1.2353			-0.291597
-0.498477	-0.65263		-0.214456	-1.16465			-0.481165
-0.271687	-0.00672569		-0.30223	-0.706917			-0.625784
-0.367502	-1.05233		-0.233709	-0.925136			-0.156113
-0.240721	-1.15444		-0.434374	-0.973739			-0.144374
0.0627039	-0.0886212		-0.690751	-0.400396			-0.0710325
-0.44458	-0.210626		-0.302953	-0.517323			-0.215709
-0.0981999	-1.03764		-0.723225	-0.620954			-0.336718
-0.262211	-0.314902		-1.71729	-1.29947			-0.403095
-0.106994	0.0519023		-0.303618	-0.298947			-0.19925
0.330693	0.0762666		-0.298569	-0.205292			-0.363857
-0.0784422	-0.384506		-1.15302	-0.801878			-0.0469988
0.0250251	0.264122		-0.2262	-0.742945			-0.793152
0.382605	-0.102665		-0.922627	-1.1723			-0.640324
-0.191954	0.00700424		-0.516342	-0.329015			-0.45063
-0.276927	0.417283		-0.708498	-0.193796			-0.14081
-0.0935398	-0.161667		-0.471222	-0.588768			0.118416
-0.0324766	0.428275		-0.389241	-0.159167			-0.0688387
0.35673	-0.263195		-0.624973	-0.710119			-0.0351921
0.182381	-0.0993042		-1.21532	-0.763181			-0.248566
0.101869	-0.493262		-0.514606	-0.0739802			-0.0222532
0.0437164	0.0603255		0.167774	-0.652326			-0.386157
0.185006	-0.461677		-0.816509	-1.14554			-0.453499
0.263753	-0.923496		-1.05508	-0.038846			-0.976757
0.292426	-0.278172		-1.09222	-0.433057			-0.237566
0.251526	-0.565078		-0.577344	-0.785633			-0.243412
0.266159	-0.160239		-0.0192285	-0.684787			-0.205573
0.411888	-0.630682		-0.898176	-0.859014			-0.17672
0.28214	-1.65919		-1.61955	-1.23361			-0.343724
0.200649	-0.171578		-0.597417	-0.885259			-0.135015
0.314462	-0.579897		0.194345	-1.0897			0.00257384
0.614641	-0.306842		0.0121931	-0.382072			-0.309694
0.190766	0.40518		-0.217704	-1.11904			0.180205
0.356766	-0.116642		0.133437	0.331559			-0.301532
-0.314902	0.0969384		-0.486131	-0.646851			0.00188159
0.126668	-0.430024		-0.121311	-0.743149			0.303109
0.118841	0.46567		0.322602	-1.05001			-0.250863
0.276199	-0.330008		-0.395196	-1.24391			-0.634431
0.215129	-0.457649		-1.02015	-1.33451			-0.856929
-0.144004	-0.758418		0.427336	-0.839023			-0.936861
0.466707	-0.909708		1.24448	-0.334297			-1.04735
0.0136381	0.784594		-0.274609	-0.556809			0.272163
0.512326	-0.270512		1.4727	0.506878			0.0585525
0.148545	-0.474527		-0.203567	-0.714912			-0.0266886
0.22041	0.186723		-0.0196584	-1.15847			-0.733009
0.562757	-0.361314		-0.159432	-0.539154			-0.325293
0.0808939	0.155545		-0.418417	-0.16162			-0.0233122
0.339613	-0.486776		0.393034	-0.838325			0.306578
-0.0089642	0.177585		0.660105	-0.566182			-0.443742
0.227042	-0.583253		-0.168438	-0.511557			-0.492603
0.0548663	-0.280716		-0.349836	-0.608212			-0.138285
-0.22972	-0.22508		0.0575172	-0.0718653			-1.12803
0.356558	-0.709895		-0.658793	-0.515004			-0.00607024
0.368507	0.166558		-0.20402	-0.775591			0.142289
0.24113	-0.326668		-0.521519	-0.536038			-0.189496
0.0437292	-0.251392		-0.659746	-0.447426			-0.076967
-0.190649	-0.198601		-0.321971	-1.01605			0.140859
0.338369	-0.5419		-0.732316	-0.865222			-0.607695
-0.0560886	-0.39405		-0.404055	-0.693253			-0.148791
0.278076	0.38668		-0.0320387	-0.813627			-0.415227
0.568308	-0.296155		-0.18575	-0.768873			-0.530371
0.502624	-0.160138		-0.543095	-0.6071			-0.45673
-0.0541795	-0.55207		0.306858	-0.265218			-0.50869
-0.14214	0.109281		0.153404	-0.0268589			-0.0918765
-0.043794	0.0607853		-0.71221	-0.764798			-0.207376
-0.078051	-0.421794		-0.210485	-0.730449			-0.048371
0.224007	-0.44774		-0.141289	-0.558241			-0.40453
-0.254698	0.273048		0.264989	-0.649724			0.0530907
-0.213622	-0.27787		-1.30512	-1.04735			-0.0451313
0.18423	0.0807019		-0.9547	-0.479564			-0.342919
0.132447	-0.145592		-0.248449	0.270149			-0.340422
0.616584	-0.162876		0.168528	-0.047833			-0.116651
-0.167759	0.306301		0.378156	-0.664304			-0.303996
0.175149	0.400997		-1.00042	-0.79024			-1.03771
0.536451	-0.0227296		-0.340406	-1.3381			-0.334958
0.244639	-0.263575		-0.327567	-1.4968			-0.223524
0.201953	0.150936		-0.165501	-0.350719			-0.3805
0.890398	-0.343034		-0.495403	-0.18754			0.268191
0.119314	-0.0783162		-0.280589	-1.53252			-0.552294
0.274317	0.192481		-0.251267	0.269794			-0.467598
0.380287	-0.251551		-0.253057	-0.571259			0.0935887
0.278397	-0.0111044		-0.21071	-0.139104			-0.284643
0.424645	-0.0709015		-0.0992112	-0.356376			0.0980094
-0.168172	-0.160034		-0.182403	-0.595502			-0.0982142
-0.143323	-0.285711		0.0345073	-0.528731			0.148344
-0.0283942	0.101134		-1.42098	-0.692526			-0.932338
0.191937	0.11423		0.11348	-1.06445			0.241779
0.150104	-0.353757		0.0303128	0.211697			-0.328517
0.533057	0.122368		-0.0586871	-0.65589			0.178709
0.203124	-0.289306		-1.28933	-0.842721			-0.44172
0.677289	-0.0645523		-0.118113	-1.05468			-0.458977
0.238754	0.217383		-0.941086	-0.0879695			-0.845259
0.302057	-0.733501		-0.275423	-0.484384			0.100794
0.244158	-0.248824		-0.148829	-0.126941			-0.578192
0.382139	-0.242589		-0.601193	-0.789316			-0.510756
0.15173	-0.181482		-0.255923	0.185794			0.0799962
-0.0682693	-0.175825		-0.142656	-1.057			-0.626935
0.498336	-0.346192		-0.359197	-0.564533			-0.396008
0.0530782	-0.991126		-1.20809	-0.970929			-0.562714
0.079363	-0.346605		-0.738604	-0.806422			-0.520805
0.0437606	0.0604735		-1.23818	-0.416952			-0.0153189
0.248247	-0.319331		-0.482361	-1.15512			-0.0326623
0.445647	-0.133733		0.019234	0.476863			-0.47453
-0.0893395	0.201655		-0.551213	-0.130835			-0.714204
-0.0947796	-0.644605		-0.93643	-1.01132			-0.389619
0.156927	-0.157106		-0.394074	-0.0444295			-0.290124
0.207782	0.0493226		0.451219	-0.561242			-0.333806
-0.316464	-0.427787		-0.248017	0.129716			0.19836
0.482621	-0.307146		0.552282	0.0113583			-0.4182
0.280924	0.0754811		-0.460674	-0.0700594			-0.210355
0.440123	-0.744837		-0.476549	-0.75074			-0.131986
0.0643086	-0.633997		-0.432719	-0.984622			0.287769
0.118657	0.300005		0.0965559	-1.0933			0.103463
0.189558	-0.432912		-0.693097	-0.482616			-0.452024
0.174157	0.192384		-0.0880131	-0.918523			-0.017693
0.355873	-0.0298415		-0.198969	-1.11562			-0.155259
0.43472	-0.198077		-0.925072	-0.650058			0.496566
0.149679	-0.466596		-0.493772	-1.22191			-0.292411
0.355103	0.722501		-0.165866	-0.568957			0.507286
0.192352	0.184861		0.237159	-1.08906			0.0462898
0.354256	-0.513164		0.0462536	-1.06204			-0.395377
0.0190618	0.211707		0.0115049	-0.432891			-0.22737
0.22959	-0.0700749		0.0153777	-0.467177			-0.251785
0.138828	-0.193248		-0.206823	-0.769251			0.0507926
0.0977695	-0.397326		-0.0579132	-1.0526			-0.417507
0.110973	0.104729		-0.135917	-0.354733			0.329427
0.223256	-0.166779		0.704141	-0.731798			-0.384171
0.224471	-0.237042		0.743683	-0.880056			-0.159315
-0.0846252	-1.17091		0.0308519	-0.382579			-0.62903
0.077564	0.10047		0.120853	0.141803			-0.267095
0.0705534	-0.232187		-0.217557	-1.29706			-0.493739
-0.0606835	0.446129		-0.0720561	-0.955537			-0.137859
0.312649	0.0321159		0.025182	-0.305984			-0.32755
-0.00894401	-0.528939		-0.0561665	-0.481278			-0.00321237
0.0254011	-0.406301		0.429633	-0.390916			-0.361032
-0.0176304	0.126338		-0.598972	-0.294415			-0.0291405
0.0978438	-0.0890215		-0.457268	-1.58808			-0.622585
0.336935	-0.373822		-0.596793	-0.580087			-0.222314
0.540128	-0.483307		-0.148533	-0.289524			-0.0138849
0.416297	-0.0305048		0.16353	-0.810738			-0.873853
-0.122453	-0.139409		0.148936	-0.919025			-0.376636
0.6409	-0.0388204		-0.784587	-0.376177			0.0218411
-0.158998	-0.662088		0.404608	-1.20951			-0.512891
-0.0629502	-0.888483		-0.384096	-0.962563			-0.239685
0.642154	-0.444977		0.314567	-1.26124			-0.10156
0.729043	-0.0409123		0.118912	-0.895888			-0.273325
0.121467	-0.161033		0.0895835	-1.64803			-0.522327
0.131362	-0.0834817		-0.328138	-0.758262			-0.824358
0.336733	-0.16535		-0.949987	-0.419819			-0.343204
0.0331306	-0.566746		-0.21134	-0.907587			-0.421026
0.561558	-0.359219		-0.945208	-0.339733			-0.590085
0.172313	0.277687		-0.738828	0.43765			-0.419697
0.070233	-0.1582		-0.238021	-1.17104			0.259321
0.26199	-0.0736692		0.169424	-0.573326			-0.0578026
0.0612774	0.0154492		0.212695	-0.300846			-0.436609
0.0635356	-0.0528485		0.241916	-1.1627			-0.755395
0.352304	-0.56145		0.176783	-0.121213			-0.473468
0.478855	-0.0728255		0.476604	-0.900686			-0.513535
0.0679242	-0.249069		0.245456	-0.307034			-0.0020243
0.0034286	-1.16445		-0.282398	-0.206345			0.0106799
0.18074	-0.100564		0.135618	-0.657171			-0.541295
-0.546154	-0.748344		-0.20283	-0.211462			-0.420334
0.0365348	-0.0420862		0.189878	-0.775724			0.00557936
0.206693	-0.295768		-0.190611	-0.502797			-0.322848
-0.141183	-0.611724		0.00555241	-1.08158			-0.645562
-0.163707	-0.325462		-0.0597915	-0.00570337			-0.387786
-0.0417672	-0.169626		-0.0630358	-0.0663024			-0.317349
0.0461016	-0.36759		0.105425	-0.182716			0.0464009
0.054758	-0.397342		-0.541235	-0.638629			-0.0428906
-0.00313429	0.196695		-0.0932846	-0.169268			-0.481538
-0.197054	-0.511768		0.0255537	-0.2845			-1.02247
-0.106371	0.628082		-0.0984871	-0.515605			-0.267814
0.432973	-0.158847		0.133829	-0.936443			-0.062321
0.383418	-0.126116		0.041383	-0.0616095			-0.516379
-0.260574	-0.177438		0.20037	-0.494517			-0.526242
0.371836	-0.136492		-0.130333	-0.596836			-0.437608
0.223271	-0.404372		0.222285	-0.416484			0.431909
0.22767	0.106578		-0.246142	-0.495001			-0.447251
0.321704	-0.161316		0.177118	-0.38092			-0.572812
0.535675	-0.0735145		0.11463	-0.999468			-0.308769
-0.0610915	-0.0833333		0.200249	-0.262981			-0.45491
0.370831	-0.178666		0.547446	-0.795736			-0.0440239
0.35577	-0.474681		0.654022	-0.339207			-1.00404
0.40755	0.0750064		0.28327	-0.551135			-0.25593
0.147553	-0.266216		0.837598	-0.529184			-0.131144
0.214246	0.16699		0.584107	-0.986418			-0.175945
-0.247144	-0.156432		0.157567	-1.09134			-0.392588
0.297801	-0.338214		0.340911	-0.436707			-0.109935
-0.176185	-0.24406		0.384183	-0.793533			-0.0390568
-0.267676	-0.563076		0.139643	-0.454883			-0.13872
-0.296949	0.158671		0.406591	-0.39048			-0.211732
-0.143963	-0.235911		0.0860246	-0.856211			-0.0606829
0.605466	-0.242699		0.238696	-0.230564			-0.0463137
0.200481	-0.526887		0.399114	-0.637331			-0.0523708
-0.176119	-0.528701		0.451683	-0.881673			-0.212258
0.214783	-0.152569		0.146388	-0.739277			-0.400646
0.0468356	0.00147668		0.0783318	-0.469232			-0.316192
0.215158	0.475577		-0.0251147	-0.716323			-0.564853
0.100398	-0.338837		0.80001	-1.06238			-0.420453
0.150155	-0.351535		0.233883	0.451845			-0.327255
0.27827	-0.018359		-0.16829	-0.477909			-0.371599
0.304375	-0.030564		0.103901	0.760322			-0.337317
-0.286138	-0.3521		0.0643096	-0.751256			0.238091
0.158654	-0.735287		0.157166	-0.736227			0.132131
0.391514	-0.327495		0.36398	-0.768263			-0.207847
0.01929	0.694715		0.284838	0.386344			-0.383219
0.568561	0.464916		0.58365	-0.33583			0.770209
-0.178673	0.204682		0.153889	-0.648307			-0.534737
0.315539	0.00771004		0.0838321	-0.0328715			-0.802192
0.39357	-0.00170996		0.305322	-0.318257			0.142821
0.0802055	0.0392411		0.000978408	0.21777			0.03923
-0.217545	0.0103697		0.220292	-0.844127			-0.127073
-0.0507006	0.55821		0.412357	-0.988179			-0.173952
-0.254385	-0.0270032		0.348542	-0.373531			-0.159593
0.266436	0.278842		-0.0613072	-0.287478			-0.341618
0.165146	-0.313816		0.112791	-0.418573			-0.294271
0.262625	-0.669		0.595595	-0.839562			-0.0708055
-0.109936	-0.388598		-1.00991	-0.305285			-0.222691
0.249256	0.11579		0.27493	-0.938886			-0.0882437
0.0937795	-0.0926652		0.302088	-0.635622			-0.150014
0.20815	0.0553848		0.0847588	0.0209677			-0.263403
-0.19637	-0.0543153		0.0778384	-1.52017			-0.676969
0.402892	-0.00308062		0.131165	-0.43811			-0.34532
0.118212	0.0793708		0.745667	-0.372191			-0.180164
0.614881	0.202354		0.35422	-1.05832			-0.279969
0.117797	0.430277		0.586692	-0.197328			-0.105333
0.0840419	-1.86033		0.192143	-0.555572			-0.36646
0.132528	-0.17597		0.262646	-1.46345			-0.214459
0.254769	0.0972794		0.0457515	-0.00499617			0.267228
0.0587885	-0.48648		-0.847752	-0.625639			0.104845
0.279391	-0.108632		0.257781	-0.599867			-0.449551
0.211011	-0.30251		0.195535	-0.401174			-0.209159
0.904129	0.181643		0.102361	-0.954989			-0.124086
0.303101	-0.123865		0.436129	-1.34818			0.156033
0.604858	-0.463278		0.729987	-0.115536			-0.352467
0.19007	-0.0454598		0.241404	-0.0220443			-0.219208
-0.222902	-0.071646		0.29969	-0.0206243			-0.136276
0.401854	0.0333745		0.289851	-0.676907			-0.290722
-0.0378697	-0.227679		0.280971	-0.46396			-0.138566
0.138155	0.0675422		0.152066	-0.612904			-0.303951
0.159424	0.086589		-0.162707	-0.499145			-0.776891
0.645528	-0.218467		0.21217	0.265013			-0.0118858
0.257509	-0.0401164		0.258933	-0.52961			-0.548513
0.479432	-0.342537		0.340505	-1.02845			-0.0526331
-0.120914	-0.256191		0.635934	-0.888545			-0.206757
-0.25952	-0.227476		0.53811	-0.12468			-0.0595125
-0.0668322	0.146982		-0.318507	-1.09418			-0.00306885
0.125161	0.158862		0.242602	-0.14516			0.0724434
0.353964	-0.456106		1.05868	0.163537			-0.314075
0.107626	0.170487		0.0662387	0.357681			-0.296038
0.955911	-0.333044		0.741828	-1.52568			-0.102793
-0.19614	-0.236805		0.12204	-0.600856			-0.426034
-0.00150348	-0.481567		0.133165	-0.546619			0.261026
0.356316	-0.294456		0.677671	-0.727475			-0.30014
0.499337	0.0790292		0.204139	-0.546354			0.0553249
-0.0833146	-0.743391		0.452056	-0.525588			-0.382093
-0.177257	-0.0490546		0.312287	-0.641508			-0.425008
-0.396406	-0.285998		0.196052	-0.825433			0.594517
0.446448	0.24113		0.198639	-0.548779			-0.639429
0.186225	-0.063336		-0.18952	-0.721077			-0.363885
0.489189	-0.471807		0.157211	-0.739192			-0.191335
0.273614	-0.295579		0.00961819	-0.957611			-0.663042
0.13294	-1.39449		0.842616	-1.13592			0.182357
0.0651944	-0.0787702		0.40603	-0.62079			0.154509
-0.119544	0.105705		-0.514894	-0.814028			-0.732575
0.0425088	0.242266		0.267332	-0.754642			0.357367
-0.352331	-0.171027		0.127048	-0.33435			-0.131925
0.49333	-0.498619		0.0903152	-0.736183			0.364087
0.289599	-0.074153		0.585045	-0.26368			-0.4057
0.10777	0.215121		0.413682	-0.831487			0.0449291
0.234892	-0.14242		0.154202	-0.276427			-0.0721154
0.0988287	0.186853		0.00512446	-0.636774			0.347954
0.603432	-0.394732		-0.0961492	-0.720215			0.217094
0.563313	-0.430177		-0.0627242	-1.13413			0.0214353
-0.547251	0.391058		-0.302258	-0.495947			-0.127638
-0.0072699	-0.391221		0.379514	-1.1786			0.250171
0.0637314	-0.330605		0.0157925	-0.625588			-0.0404038
0.0574116	-0.815033		-0.378794	-0.210675			-0.0629339
0.154488	-0.0714749		0.951349	-0.165463			0.014261
0.0930302	-0.10452		0.232179	-1.27514			-0.432551
0.300363	-0.222717		0.096903	-0.525615			0.0658956
-0.0259145	0.290766		-0.355309	1.08281			0.0806489
-0.0395731	0.316798		0.394892	-0.307704			-0.220989
0.491157	0.0997871		0.0882839	-0.257788			0.274794
-0.090553	-0.0851358		0.194198	-0.248291			-0.325899
0.135396	-0.149002		0.543347	-0.510867			-0.156022
0.0323109	-0.237133		0.250377	-1.5365			-0.494205
0.555772	-0.246997		0.308654	-0.340542			-0.133961
0.406253	0.258466		0.257743	-1.12932			-0.361882
0.205918	-0.392115		0.820456	0.129386			-0.577567
0.901784	0.230866		-0.108932	-0.338463			-0.0799925
0.653765	0.174826		0.0975142	-0.697977			0.126933
0.808192	0.18967		-0.537945	-0.30087			-0.105627
0.362282	-0.735595		-0.101274	-0.0437837			-0.215532
-0.166338	-0.0803997		0.353907	-0.846657			-0.367132
0.640246	-0.119964		0.184115	-0.545575			0.0208076
-0.0355865	-0.100417		0.496677	-0.447925			-0.467526
-0.151046	0.0275988		0.463068	-0.437969			-0.210594
0.30634	0.0563954		0.245158	0.463579			-0.340636
0.125687	-0.220561		0.0407065	0.040169			-0.252167
-0.321471	-0.0918542		0.462867	-0.238128			0.280706
0.31836	-0.429082		0.543303	-0.345723			-0.394776
0.493175	-1.03394		0.293472	-0.811787			-0.152317
-0.634407	-0.953844		0.613077	-0.336819			0.0158575
-0.06444	-0.0505999		0.287244	-0.325742			-0.411505
0.0415038	-0.0476902		0.584626	0.376155			-0.0592767
-0.202832	-0.227338		0.518477	-0.504688			-0.33616
-0.0411246	0.104444		0.410636	-0.626733			0.293032
0.0811275	-0.10262		0.450012	-0.210131			-0.78957
-0.0323626	0.134027		-0.258754	0.155756			-0.448074
-0.0519767	-0.408022		0.524754	-0.454244			0.141386
0.165041	-0.492734		0.126231	-0.415675			-0.359506
0.865707	0.0621534		-0.249143	-0.162162			0.0296039
-0.157246	-0.240419		-0.0984601	-0.423835			-0.236638
0.00330068	0.147408		-0.274048	0.779239			0.276617
0.255336	0.325667		-0.127682	-0.968685			-0.255522
0.0932895	-0.185206		0.461278	-0.655829			-0.293427
0.384532	-0.128929		0.337472	0.00999212			-0.335149
0.519774	0.453182		0.277891	-0.558946			-0.109332
0.0522891	-0.0969413		0.365608	-0.242994			-0.437619
0.133691	0.456151		0.290085	-0.829924			0.204704
0.0320116	-0.155563		-0.154239	-0.534888			0.172321
0.657902	-0.315787		0.229391	-0.404998			-0.00562055
0.394951	0.0147394		0.201492	-1.00736			-0.25295
0.344657	0.75749		0.377008	0.0729367			-0.14202
-0.16753	0.0131479		0.109935	-0.177116			0.0780019
0.205782	0.141168		-0.105385	-0.178493			0.107824
0.304505	-0.293761		-0.086528	-0.132269			0.0105609
0.00528769	0.125798		0.908744	-0.13565			-0.756277
-0.0286035	-0.249762		-0.119944	-0.205438			0.255732
0.343563	0.328778		-0.240396	-0.218713			-0.0931182
0.520746	-0.128461		0.293692	-0.861175			-0.0863716
0.681041	0.0131328		-0.0445406	0.299951			-0.269226
0.388439	-0.16769		0.17797	-0.263594			-0.0529931
-0.23357	0.060217		-0.179525	-0.70152			-0.520116
0.446911	0.118278		0.624784	-0.0196523			-0.0767148
0.0727828	-0.1152		-0.178814	-0.058668			-0.337538
-0.382723	0.0923455		-0.104633	-0.0041948			-0.643591
0.54911	-0.143923		0.262502	-0.111218			0.0591659
0.164677	0.0329013		0.52397	-0.155049			-0.673164
0.148977	-0.611269		0.468228	-0.945648			-0.041582
0.274577	0.00479885		0.171763	-0.372318			-0.29428
-0.0885677	0.135203		0.405079	-0.445931			-1.39953
-0.0420188	-1.42888		0.30881	-0.276436			-0.659612
0.413735	0.0391631		0.0385732	-0.194755			0.137818
0.360081	0.118425		-0.00226737	-0.639705			0.139503
0.364016	0.162928		0.300026	0.581429			-0.193287
0.641114	0.179277		-0.0220058	0.111209			-0.169362
0.291465	-0.169307		0.223483	-0.623028			0.175756
0.174143	-0.611373		0.586024	-0.493391			-0.547335
-0.156607	-0.734994		-0.238886	-0.463699			-0.299112
-0.105057	-0.309556		-0.0342274	-0.500329			0.115294
-0.18373	0.343613		0.0112543	-0.588597			-0.660843
0.0602529	-0.180405		0.0442456	-0.466809			-0.0733868
0.0277221	0.248951		0.50979	-0.82542			0.0370767
0.0155905	-0.138099		0.40698	-0.772336			-0.0350641
-0.21224	0.186279		-0.51295	0.311694			-0.537299
-0.503837	0.0184241		-0.990163	0.440684			-0.137203
0.128997	-0.237129		0.0226894	-0.334765			-0.365649
0.256939	0.299558		0.221801	-0.511576			0.0988326
-0.016494	-0.57178		0.119504	-0.801931			-0.303027
0.480602	-0.0381236		-0.172682	-0.806189			0.0999659
0.316584	-0.0517492		-0.739426	0.336154			-0.152409
-0.222646	-0.0547027		0.917147	-0.375356			0.27043
0.149866	-0.0800408		0.253387	-0.886976			-0.597758
0.699591	0.118127		0.419326	0.611801			-0.486823
0.157866	-0.42183		0.640853	-0.566912			-0.291387
-0.295164	0.0891287		1.27893	-1.02384			0.0566867
0.118994	-0.243435		0.0974111	-0.713934			-0.0113956
0.172944	0.6463		0.254726	-0.567072			-0.0382897
0.0364093	-0.0920511		0.110943	-0.759137			0.0228525
0.352919	-0.073522		0.416145	-0.296158			-0.328854
0.0335491	-0.17807		0.162843	-1.04584			-0.102267
0.425293	0.189861		0.246532	-0.848564			-0.339349
0.0924332	-0.330971		0.461249	-0.368935			-0.44071
0.665484	-0.0501154		-0.396753	-0.216868			-0.0578348
0.228072	-0.395894		-0.114688	-0.908698			-0.166332
0.341917	-0.0571747		0.226756	-0.440965			0.400433
0.656114	-0.206548		0.074336	0.289519			-0.113992
0.182403	-0.77964		-0.780047	-1.2056			0.140831
-0.120675	-0.575759		0.603302	-0.562247			0.119583
0.781634	-0.613147		0.0308127	-1.4168			-0.393489
0.39035	0.338364		0.492144	0.322147			-0.440873
0.362872	0.0225291		-0.0295585	-0.0598948			0.046428
0.302442	-0.180827		0.6848	-0.60491			-0.258233
-0.415111	-0.197196		0.503142	-0.171775			0.149567
0.184858	-0.622448		0.245177	-0.199737			0.000825604
0.013763	-0.0789943		0.459242	-0.561954			-0.115913
-0.212917	-0.742377		0.201739	-0.740298			-0.362689
0.278935	0.0508741		1.08256	-0.220854			-0.717366
0.0799103	0.200878		0.133709	-0.401686			0.268248
0.34297	-0.16661		0.453732	-0.403017			0.248628
-0.0544943	-0.130223		-0.000354957	0.125929			-0.0887064
0.599957	0.00628271		-0.108516	-0.207624			-0.445236
0.546061	0.288044		0.421784	-0.460433			-0.105451
0.263388	-0.0117487		-0.0869774	-0.496768			-0.454849
0.279239	-0.969693		-0.242782	-0.529657			0.00722898
0.717142	-0.120357		0.761659	-0.845797			-0.234719
-0.140423	-0.0767746		-0.20792	0.692787			0.121476
0.894261	-0.00440182		0.0123865	-0.641694			-0.0995325
0.11773	-0.0652935		0.590008	-0.73858			-0.498828
-0.191931	0.0081028		0.2941	-0.976641			-0.368862
0.189095	-0.265225		0.20055	-0.352462			-0.410545
-0.639139	-0.0609106		0.0308564	-0.703223			-0.484428
0.154027	0.208845		0.181112	-0.355671			0.406581
0.0118391	0.354614		-0.123763	-0.304501			0.11279
0.16329	-0.245385		0.0959042	-0.490342			-0.232969
0.833596	0.0964008		-0.446644	-1.25611			-0.309591
-0.0386268	-0.173745		0.367096	-0.665843			-0.24847
0.460227	-0.293435		0.407281	-1.44404			-0.0160643
-0.0808493	-0.573522		0.0824263	-0.371538			0.214202
0.402414	-0.00573487		0.0910702	-1.13015			-0.410641
0.903578	-0.0629341		0.386224	-0.296957			0.0561174
-0.0276905	-0.331554		-0.312135	-0.356716			0.0539068
0.712695	-0.392461		0.471259	0.154616			-0.327549
0.292757	-0.117137		0.621154	0.23897			0.299984
-0.425386	-0.55219		-0.163532	0.0190122			0.138478
0.402801	0.238584		0.367196	-1.13254			0.129828
0.334551	-0.0141424		0.290302	-0.594747			-0.176126
0.0133472	0.319688		0.229678	-0.202606			0.230018
0.422966	-0.165841		-0.0468856	-0.753687			-0.132112
0.454058	-0.372398		0.03539	-0.453576			-0.365719
-0.27702	-0.175372		0.515453	-0.50823			-0.188804
0.482534	0.374451		0.35932	-0.342272			-0.286343
-0.335152	-0.246982		0.210395	0.163226			-0.033208
-0.0194089	0.208211		0.538977	-1.01324			-0.501641
0.620399	0.203508		0.290637	-0.701701			0.0408261
-0.140646	0.162634		-0.186239	-0.220284			-0.427532
0.775015	-0.0841916		0.373817	-0.053328			-0.118302
-0.630811	-0.39158		0.432587	0.00953366			-0.202109
-0.673208	-0.189116		-0.0722259	-1.19478			-0.360491
	-0.222062		-0.0390026	-0.672365			-0.110829
	-0.138657		0.398604	-0.321079			-0.428482
	-0.698886		0.393534	-0.471647			0.00587686
	-0.0774077		0.203434	-0.681872			-0.0649201
	0.0505159		0.170499	-0.250271			0.121416
	-0.0623286		0.135754	-0.534855			-0.237562
	-0.104012		-0.566048	-0.182586			-0.0446983
	0.133865		-0.131465	-1.25229			-0.1282
	0.285373		0.563803	-0.298967			-0.0909178
	-0.287571		0.0432931	-0.405254			0.0738689
	-1.0556		0.412955	-0.172487			0.227449
	0.015129		0.130119	-0.430248			-0.186885
	-0.119656		0.638381	-0.109506			-0.421882
	0.0872941		0.113081	0.705853			-0.0974493
	-0.29953		0.167533	-0.625207			-0.244802
	0.084089		0.328957	-0.0327443			-0.317283
	-0.156629		0.794819	-0.519024			-0.0886973
	-0.016066		-0.050183	-1.12745			-0.281816
	0.27197		0.259198	-0.120356			-0.270332
	-0.128155		0.293417	-1.21669			-0.314617
	-0.195734		0.971851	0.271252			-0.502386
	-0.546882		0.249404	-0.205456			0.0308794
	-0.117424		-0.193431	-1.35307			-0.218833
	-0.105081		0.271631	0.10194			-0.294281
	0.0943776		0.040459	-0.401404			-0.139602
	-0.376348		0.731503	-0.425292			-0.284979
	-0.142444		0.272855	-0.432721			-0.155708
	0.0466216		0.421533	0.261921			-0.581658
	-0.106082		0.115359	-1.30279			-0.156263
	0.257155		-0.622563	-0.727542			-0.298685
	0.102077		0.633963	-0.327955			0.0160943
	-0.256058		0.444388	-0.134145			0.295662
	-0.0108306		-0.0683767	-0.683999			-0.0868272
	0.160679		-0.137487	-0.788717			0.0711911
	-0.231885		-0.536821	-0.374539			-0.0887479
	0.17677		0.23851	-0.296802			-0.121806
	-0.0141551		0.213212	-0.0932414			-0.354084
	-0.0708657		0.152911	-0.404166			-0.126388
	0.189477		0.0585244	-0.497977			0.104761
	-0.0993547		0.172973	-0.709264			-0.00292047
	0.100849		0.146769	-0.880357			-0.319054
	0.176324		0.163266	-0.0863683			-0.126469
	-0.0348986		-0.649824	-0.722117			-0.232333
	0.034355		0.1409	-0.516659			0.017018
	0.0278463		0.332125	-0.63077			-0.337511
	0.200998		0.582301	-0.365001			0.0798797
	0.508781		0.533546	-0.879619			0.0988701
	-0.600479		0.322108	-0.616174			-0.130007
	-0.0209933		0.103999	-0.610559			0.3225
	-0.24145		0.147804	-0.478112			0.223632
	-0.272109		0.417745	-0.502722			-0.612265
	-0.51691		0.741716	-0.898739			-0.0139761
	-0.241886		0.404994	-0.394607			0.446162
	0.154619		0.261618	-0.319705			0.213489
	-0.0934492		0.193389	0.00157263			0.150112
	0.129536		0.189	-0.398638			-0.296587
	-0.184651		0.728259	-1.13663			-0.173922
	0.00142695		0.65054	-0.659417			-0.0717865
	0.0147877		0.249506	-0.421993			-0.295002
	0.0773838		0.0655016	0.0510284			-0.195235
	-0.201434		0.268933	-0.962068			0.0565101
	-0.128247		-0.351128	-0.041383			-0.385748
	-0.465006		0.152607	0.0307564			0.257372
	-0.0753395		0.307662	-0.973209			0.372582
	-0.118839		0.249917	-0.442836			0.237399
	-0.0504798		0.134243	-0.296251			0.163395
	-0.0559876		0.62094	-0.334291			-0.0308865
	-0.088175		0.0550405	-0.72245			0.391166
	0.116955		0.640381	-0.201982			-0.37872
	-0.347184		-0.292684	-0.0820584			0.0245135
	-0.51015		0.338677	-0.772055			0.205274
	-0.0711182		0.380701	-0.957207			0.251055
	-0.220787		0.548953	0.267935			-0.154194
	-0.437598		-0.425055	-0.557137			-0.156334
	-0.222832		0.157601	-0.69383			-0.253121
	0.0970954		0.74369	-0.167987			-0.349602
	-0.175832		0.261429	-0.136935			-0.0428826
	-0.228208		0.437342	0.0307969			-0.0491602
	0.219203		0.177777	-0.563471			-0.232003
	-0.285376		0.850361	-0.242426			-0.138458
	-0.0256234		0.324777	-0.526726			0.1474
	0.210741		0.602716	-0.498726			0.1313
	-0.395032		0.259956	-0.146827			0.0559527
	0.0865915		0.913919	-0.735031			-0.223102
	-0.310962		0.0411851	0.000426817			-0.452985
	-0.088445		0.38635	-1.50751			-0.0259889
	-0.339381		0.543896	-0.603056			-0.289967
	-0.164055		0.387727	-0.500385			-0.0935659
	0.495746		-0.58125	-0.418651			0.102277
	-0.181447		0.0133716	-0.553049			-0.341603
	-0.150005		0.230569	-0.298169			0.228479
	0.319785		0.632594	-0.31009			0.046164
	0.00129926		0.368304	-0.639503			0.0102811
	-0.168958		-0.0108984	-0.37715			0.54993
	-0.178853		0.401909	-0.398823			0.00449598
	1.1139		0.278331	-0.91674			-0.478635
	-0.0144312		0.234465	-0.203829			0.217483
	-0.209302		0.00704708	-0.587768			-0.230779
	-0.418046		0.549744	-1.85548			-0.151351
	-0.32189		0.206928	-0.94994			0.109766
	-0.189041		0.245587	-0.658709			-0.367166
	-0.240439		0.489879	-1.25251			-0.124226
	-0.0439924		0.444732	-0.0571653			-0.0753908
	-0.550362		0.287818	-0.444652			0.0041686
	0.508855		0.430419	-0.196523			0.186423
	-0.0283969		-0.256786	-0.353992			0.0462911
	-0.110938		0.459303	-0.0461929			0.137434
	-0.383041		0.707293	-1.19541			-0.0666041
	-0.808485		0.339711	-0.658753			-0.0946915
	-0.381062		0.179006	-0.077818			-0.276673
	0.333319		0.252874	-0.374271			-0.0440232
	-0.543705		-0.138335	-0.0508477			-0.275052
	0.208612		0.537844	-0.502469			0.124469
	0.65303		0.497106	-0.235784			-0.197354
	0.0150957		0.226392	-0.278172			-0.27042
	0.29228		0.297152	-0.670547			-0.114383
	-0.391139		0.717252	-0.523985			0.129912
	-0.151325		-0.0807864	-0.597584			-0.342064
	-0.0160813		0.164612	-0.701454			-0.370597
	-0.0960862		0.114112	-0.336014			0.0604026
	-0.271679		0.375944	-1.03539			-0.514975
	-0.355399		-0.114726	0.250811			-0.0554951
	-0.145545		0.290856	0.596293			-0.139229
	-0.263459		0.433838	-0.682264			-0.329923
	0.178225		0.228966	-0.598549			0.0019971
	-0.672558		-0.00459837	-0.443366			0.0963819
	-0.031106		0.370869	-0.817694			-0.445884
	-0.118795		-0.129134	-0.823139			-0.00349181
	0.00330005		0.665344	-0.861482			0.327906
	-0.173861		0.221795	-0.722738			-0.474004
	-0.362371		-0.279272	-0.539989			0.415122
	0.158307		0.473366	-0.561012			-0.368032
	-0.574859		0.496596	-0.945082			-0.0939284
	-0.435977		0.14102	-0.488283			0.094373
	-0.121628		0.369536	0.244417			-0.196656
	-0.0159498		0.905737	-0.45735			-0.375303
	0.0175721		-0.0547496	0.00420239			-0.0483414
	-0.198561		0.41912	0.495548			0.0313297
	-0.36293		0.677775	-0.600688			0.142504
	-0.309409		0.668681	-0.271456			-0.365561
	0.00463336		0.297308	0.0912474			0.460987
	-0.583178		-0.0187868	-0.69157			0.0268673
	-0.507147		0.498734	-0.650152			-0.674133
	0.282597		0.274954	-1.56351			-0.151806
	-0.0986047		-0.119774	0.0769624			-0.266635
	0.0592794		-0.238586	-0.408321			0.182621
	0.0106818		0.556338	-0.242445			0.114682
	-0.673778		0.676074	-0.557265			0.264269
	-0.122413		0.540894	-0.00229805			-0.0430328
	0.14607		1.12454	-0.149452			-0.0238788
	-0.252413		0.507261	-0.861807			-0.412021
	-0.0252804		0.181322	-0.457353			-0.0172368
	0.0604129		0.491889	-0.521388			-0.226734
	-0.359612		0.223247	-0.625695			0.289719
	0.0468036		0.335348	-0.248943			0.150347
	0.108779		0.227165	-0.41624			-0.0474062
	-0.0369616		0.136441	-0.469899			0.0867583
	0.330922		0.115949	0.00636567			0.21051
	-0.174317		0.393852	-0.845099			0.253037
	-0.136382		0.779559	-1.29039			0.303662
	0.0130005		-0.175713	-0.321387			0.222895
	-0.131052		0.0162627	-0.423461			-0.236101
	-0.0476444		0.319171	-0.590867			0.079837
	0.324825		0.978391	-0.000140105			0.333132
	-0.0569215		-0.180754	-0.435899			0.207753
	0.0536673		0.288098	-0.637887			0.147439
	0.222047		0.555258	-0.0715276			0.11812
	0.21256		-0.200065	-0.143105			0.00584782
	-0.38886		-0.0594881	-0.202441			0.0519623
	-0.0179196		0.271712	-0.936703			-0.00727771
	-0.850116		-0.115152	-0.755958			-0.0129021
	-0.252864		0.354269	-0.0714303			0.239479
	0.160109		-0.186209	-0.855737			-0.0889653
	0.260691		0.278728	-0.42197			0.285721
	0.0317671		0.247638	-0.594138			-0.0705564
	-0.139744		-0.272816	-0.232207			0.379643
	0.157633		0.247503	-0.835667			0.149339
	0.408794		0.590179	-0.602433			-0.00541963
	-0.474498		0.242179	-0.228351			0.181056
	0.0739293		0.367425	-0.428255			0.286643
	0.0837693		0.569521	-0.370651			0.323665
	-0.217187		0.585909	-0.0668159			-0.0898585
	-0.243268		-0.0799347	-0.557344			-0.241794
	0.0843399		0.571783	1.01606			0.0124731
	-0.632408		0.507898	-0.337589			0.393433
	-0.185833		-0.000761403	-0.566958			0.0238164
	0.2035		0.534765	-0.100511			-0.0412896
	0.229789		0.0953019	-0.393435			0.538411
	-0.133331		0.438863	-0.754548			0.607334
	-0.126102		0.209869	-0.714155			0.0855675
	-0.0832857		0.0913939	0.151397			0.804591
	0.137445		-0.24951	-0.291321			0.171579
	-0.489578		0.633878	-0.424112			0.174169
	-0.206765		0.210848	-0.399903			0.064635
	0.115538		0.256107	-0.0662172			0.0306415
	-0.00200168		0.179657	-0.411014			0.313526
	0.0971612		0.74459	-0.254815			-0.13044
	0.0695687		-0.140882	-0.18043			0.354484
	0.0574489		0.978353	-0.288173			0.231439
	0.0571198		0.581888	-1.05253			0.133526
	0.0444763		0.376418	-0.247067			0.260006
	-0.0744726		0.174513	-0.53769			0.0746176
	-0.215668		0.20902	-0.354919			0.0610661
	-0.0745375		0.463887	-0.483826			0.303835
	0.127539		0.121953	0.239796			0.323599
	-0.156236		0.0188592	7.38564e-05			0.316235
	0.699576		0.121503	0.523898			0.282763
	-0.764182		-0.596422	0.168549			0.195731
	-0.0990303		0.371808	-0.270767			0.876919
	-0.330584		-0.147553	-0.859099			-0.0759989
	0.00630374		0.507514	0.00398262			0.478499
	-0.254389		0.202097	-0.923311			-0.0093295
	-0.404345		-0.328759	-0.732612			-0.00567836
	-0.298626		0.462673	-0.135546			0.361497
	0.00134214		0.0512383	-0.114764			0.157613
	-0.162628		0.350525	0.213678			0.592261
	-0.678013		0.717576	-0.0937562			0.105836
	0.285632		-0.222593	0.135385			0.164735
	0.339829		0.680025	-0.427142			-0.0308965
	-0.270669		0.306773	-0.0172647			0.258552
	0.0785929		0.327662	-1.16578			1.01713
	0.0919008		0.15456	-0.258689			-0.171727
	-0.11467		0.202908	0.218668			0.379361
	-0.129607		0.429791	-0.445036			0.490186
	0.0611263		-0.195642	-0.663344			0.479079
	0.106029		0.257078	-0.644647			0.264704
	0.318703		0.317724	-0.940331			0.0520033
	0.0237804		2.10101	-0.631067			0.135466
	0.0738216		0.283976	-0.347578			0.137423
	-0.214631		0.31899	0.0787735			0.122344
	0.0926476		0.781181	-0.141811			-0.610797
	-0.0256111		1.38783	0.431224			-0.0344031
	-0.729722		0.648957	-0.362177			0.314185
	-0.266971		0.577078	-0.889996			0.345298
	0.0438935		-0.295013	-1.05123			0.109421
	-0.149608		-0.188307	-0.165114			0.174664
	-0.315194		0.372538	-0.149939			0.310131
	-0.00178086		-0.447407	-0.530268			0.21997
	-0.0670641		0.150857	-0.778939			0.482136
	0.0794195		0.694833	-0.023334			0.3555
	0.109231		0.975031	0.437798			0.0161824
	-0.14889		-0.00776297	-0.357185			0.441082
	-0.688861		0.563338	0.0696397			0.415765
	-0.208679		-0.182535	-0.408602			0.301075
	0.0208976		0.418467	-0.41686			-0.0581449
	-0.164366		0.296161	0.12354			0.205845
	-0.076828		-0.21692	-0.113058			0.183421
	0.201706		0.180489	0.142158			0.207688
	0.0217681		0.104821	-0.555121			-0.0303899
	-0.0505972		0.30114	-0.886385			0.0374279
	0.148279		-0.248164	-0.669575			0.443688
	-0.056509		-0.0514282	-0.501523			0.606169
	-0.286739		-0.212678	-0.58795			0.0269584
	-0.106089		-0.479387	0.0310828			0.0299353
	0.0501935		-0.518016	-0.566775			0.724469
	-0.824057		0.461474	-0.00192687			0.344962
	-0.576717		0.185066	-0.0602932			0.249824
	-0.00279621		-0.0827957	0.209962			-0.199413
	0.0512169		0.172024	-0.383577			0.205622
	-0.112857		0.810193	-1.16181			0.15824
	-0.287416		1.02	-0.371963			0.33162
	0.0756847		0.0510588	-0.824072			0.553257
	-0.162572		-0.36869	-1.09359			-0.0979958
	-0.182049		0.829994	-0.396705			0.515037
	0.158156		0.265002	-0.214143			0.30191
	0.134519		-1.66554	-0.327621			0.352518
	0.160354		0.11325	-0.429355			0.166862
	-0.189577		0.382769	-0.386749			0.461714
	0.227183		0.137999	-0.698929			0.142612
	-0.2341		0.550917	-0.291237			0.163584
	0.113993		-0.00456902	-0.240186			0.353686
	-0.380233		-0.107607	-0.339496			-0.239526
	-0.141638		-0.601762	-0.370364			0.295194
	-0.400835		0.0999323	-0.29694			0.359835
	0.266673		0.380552	-0.30954			0.318876
	-0.117344		0.279912	0.17569			0.154751
	-0.0511445		0.0317723	-0.0618141			0.0179461
	-0.0382203		0.113549	-0.983953			0.242283
	-0.354443		-0.0928635	-0.548007			-0.561436
	0.26121		-0.187329	-0.264051			0.0639732
	-0.647349		0.288815	-0.231717			0.414376
	0.170708		0.21984	-0.0730848			-0.197028
	-0.803068		-0.118774	-0.0619671			0.173023
	0.118445		-0.156528	-0.425257			-0.210842
	-0.190726		0.153926	-0.505375			0.0419362
	-0.378868		0.289256	0.0645063			0.288332
	0.306987		0.475536	-0.0864424			0.242706
	0.228528		-0.316931	0.0772967			-0.0089457
	-0.133295		0.219115	-0.874444			0.144194
	0.0816428		-0.0529404	-0.187338			0.100549
	-0.235561		0.317693	-0.280151			0.0776128
	0.0746453		-0.16063	0.000709627			0.360472
	-0.915509		0.347216	-0.516317			0.174084
	0.179059		-0.272004	-0.321553			-0.230844
	-0.379857		0.678622	0.0306888			0.366516
	0.103755		0.609389	-0.045248			0.27527
	0.382441		-0.125722	0.0670842			-0.156316
	-0.204747		0.848025	-0.232217			0.0989218
	-0.035297		0.747263	-0.519778			0.398228
	-0.30546		0.24257	-0.386026			0.100114
	-0.307875		-0.563395	-1.14437			0.443286
	-0.141193		0.360718	-0.452359			0.0857009
	-0.696751		0.458319	0.113891			0.166696
	-0.207762		0.808345	0.15578			0.154161
	-0.0242103		0.114939	-0.816116			0.320577
	-0.0186437		0.146502	-0.697154			0.152354
	-0.0585816		0.132304	-0.928971			0.0153173
	-0.0167904		-0.0889469	-0.614976			0.124669
	-0.113221		-0.144695	-0.190297			0.165298
	-0.383239		-0.022363	-0.136156			0.399536
	-0.189514		0.232657	0.270187			0.432934
	-0.228655		0.321618	0.505268			0.285511
	0.312195		0.420152	-0.76731			-0.277936
	0.0409146		0.120086	-0.54686			0.134991
	-0.143785		0.143704	-0.222146			0.491313
	-0.231853		0.151957	-0.447896			-0.140633
	-0.0733825		0.28291	0.275714			0.10803
	-0.204881		-0.606263	-0.0925606			-0.109399
	-0.831936		0.791806	0.296046			-0.231553
	-0.14016		0.265231	-0.508492			0.739125
	-0.285625		-0.387475	-0.317095			0.504971
	0.0440749		0.567602	-0.397652			0.313086
	-0.0421237		0.350122	-0.185168			0.318794
	0.588835		0.803963	-0.970094			0.327502
	-0.0117815		0.724706	-0.401083			0.510305
	-0.0915451		0.366261	-0.204878			0.96811
	-0.0973894		0.304419	-0.265232			0.171925
	0.365746		0.367477	-0.931271			0.473809
	-0.207867		0.00717553	-0.707676			-0.140009
	-0.00693178		0.402234	-0.530394			0.0596627
	0.177556		1.57742	0.654504			0.190177
	-0.172085		0.244622	-0.235769			0.792134
	-0.262296		0.179672	0.267592			0.257848
	-0.012451		0.337644	-0.685171			-0.0710375
	-0.406531		0.49969	-0.772436			-0.00803684
	0.155755		-0.451528	-0.488731			0.159638
	-0.0709856		0.237669	0.672102			0.476475
	-0.000516768		0.189963	-0.173648			0.1006
	-0.0423854		-0.690255	-0.773983			3.19752
	0.115498		0.366186	-0.506002
	-0.0216011		0.575291	-0.0848864
	-0.32022		0.262118	-0.583543
	-0.248509		0.601903	-0.302035
	-0.193111		0.522188	-0.454987
	0.132016		0.497913	-1.21533
	-0.225194		0.457557	-0.207486
	0.132962		-0.140926	0.394132
	-0.0376148		0.199346	-0.53554
	-0.443822		0.295381	-0.309879
	0.0684625		0.947795	-0.718514
	-0.16958		0.0756017	-1.18057
	0.266302		0.22987	-0.475298
	0.231356		0.583747	0.559778
	-0.0851268		-0.260452	-0.488578
	-0.315501		0.690353	0.0819026
	-0.0958213		0.0921669	0.814002
	-0.0451132		0.354664	-0.997172
	-0.124284		0.928879	0.749268
	0.396903		-0.366966	-0.565571
	-0.238973		0.424095	-0.870852
	-0.112606		0.234957	0.0244234
	0.0201889		0.0622862	-0.48027
	0.000671212		-0.00834025	-0.246214
	0.0226189		0.393111	-0.234394
	0.0512831		-0.00960979	-0.320647
	0.075594		0.222781	-0.275411
	-0.193076		-0.441257	-0.189615
	-0.148528		0.503646	-0.528883
	-0.0969798		0.322557	-0.84572
	0.263462		-0.152361	-0.542964
	-0.215805		0.217238	0.0197065
	-0.178547		0.508195	-0.0695623
	0.068036		0.201715	0.321765
	-0.0256823		0.147985	-0.810665
	-0.0347189		0.147738	-0.415786
	0.0944321		-0.101847	-1.41098
	0.0758882		0.432213	-1.26601
	-0.368556		1.03977	-0.525573
	-0.0053964		0.0920477	-1.31826
	0.250331		0.134058	-0.539419
	0.119176		-1.74932	-0.435246
	0.0509278		0.625578	-0.611893
	-0.00412216		-0.470771	-0.710232
	-0.549308		0.322308	-0.844099
	-0.388019		0.306153	-0.504963
	0.100271		0.678929	0.598852
	-0.212043		-0.186232	-0.312505
	-0.000433427		0.595211	-0.283837
	-0.101826		0.65904	-0.228835
	0.10684		-0.378345	-0.426577
	-0.725796		0.271256	-0.252898
	-0.368129		0.582152	-0.395337
	-0.0185917		0.260251	-0.861923
	-0.0594453		0.632991	-0.794868
	0.102945		-0.675371	-0.162169
	0.215875		0.376851	-0.361284
	0.010795		-0.0279401	-0.0774546
	0.000957185		-1.07561	-0.187857
	0.368977		0.151883	0.24237
	-0.0514296		0.621347	-0.0525699
	0.241398		0.403598	-0.55235
	-0.128916		0.433698	0.361645
	-0.311868		0.108385	0.272269
	-0.0190742		-0.807669	-0.258228
	-0.113483		0.266248	-0.11341
	-0.121156		0.190155	-0.0886339
	0.0720589		0.508541	-1.03241
	-0.499435		0.116646	0.501996
	0.0924311		0.341727	-0.391559
	-0.142512		-0.126583	-0.247103
	-0.00337757		-0.455653	-0.151907
	-0.135036		-0.337507	-0.808839
	-0.322177		0.0537301	-0.0501981
	-0.118598		-0.097907	-0.707421
	-0.0456722		0.00859746	-0.00153617
	-0.173666		0.319637	0.125615
	0.0259822		0.241197	-0.47822
	-0.0794265		0.530824	-0.207514
	0.205035		0.668455	-0.293866
	-0.309989		-0.0624667	-0.0836614
	-0.075732		-0.882867	-0.393894
	0.032496		-0.577925	-0.547134
	-0.149085		0.161	0.125724
	0.0104874		0.442588	-0.556856
	-0.0604417		0.265519	-0.275022
	-0.0334691		0.280484	-0.314028
	-0.0753177		0.409482	-0.468035
	-0.126449		0.526747	0.1066
	-0.146546		-0.114218	-0.360109
	-0.0799568		0.780255	-0.512528
	-0.253452		-0.0523385	-0.0628126
	-0.257845		0.0883192	-0.674236
	0.167809		0.55662	-0.00764786
	-0.0277588		0.330704	-0.632278
	-0.0879339		-0.456369	-0.697565
	0.355223		0.0977416	-0.38342
	-0.249729		0.298059	-0.112074
	0.0276772		0.255485	-0.0511609
	-0.347559		0.662841	0.129242
	-1.08112		0.189435	-0.561758
	-0.00224164		0.497245	-0.487638
	-0.161597		0.152419	-0.230396
	-0.026767		0.233552	0.194021
	-0.0443575		0.147336	-0.0571105
	-0.907655		-0.172984	-0.297851
	-0.0664626		-0.559083	-0.234758
	-0.0295264		0.417656	-0.423624
	-0.0279733		0.620304	0.22503
	-0.0720258		0.676589	0.662289
	-0.0930185		0.586574	-1.2767
	-0.533668		0.463198	-0.861631
	-0.578951		-0.170699	-0.629308
	0.0504134		0.170249	-0.530819
	-0.141182		0.336583	-1.08273
	-0.309724		0.207686	-0.287833
	-0.151741		-0.205202	-0.296843
	-0.705696		-0.0429118	-0.503559
	0.0493159		1.43946	-0.0585579
	0.206795		-0.0133428	-0.204714
	0.0980032		0.104667	0.00216084
	-0.282521		0.405725	-0.50088
	0.00860914		0.682591	-0.756418
	-0.40901		0.549571	-0.853096
	-0.324697		0.611842	-0.439629
	-0.0148814		0.402888	-0.780864
	-0.360054		0.209415	-1.15181
	-0.264358		0.0551299	-0.193942
	-0.136092		-0.111578	-0.440959
	-0.389069		0.135737	0.0355643
	-0.202708		0.151568	-0.0983739
	0.06116		-0.33992	-0.404899
	-0.10195		0.263517	-0.913937
	-0.0794076		0.755501	-0.71571
	-0.0818737		0.321774	-1.02349
	0.00660187		0.519727	-0.425214
	-0.213337		-0.065222	-0.217114
	0.0735448		0.595022	-0.0198989
	-0.208141		0.0989597	0.057996
	0.197711		0.0835839	-0.152864
	-0.051698		0.855174	-0.93035
	0.0661135		0.398339	0.470371
	0.718724		0.0182839	-0.48345
	-0.0429438		0.66079	-0.441023
	0.437893		-0.336006	-0.0818
	-0.337899		0.386082	-0.87735
	-0.383779		0.080535	-0.241933
	-0.279693		0.459136	-0.406908
	0.023521		-0.602309	-0.984753
	0.0583091		-0.192264	-0.468159
	0.181663		0.147588	-0.086155
	0.0391983		0.51457	-0.895663
	-0.186188		-0.277487	-0.882181
	0.13846		0.50231	-0.175614
	-0.188841		-0.43203	-0.383238
	0.00416879		0.618515	-0.356299
	-0.127715		0.470612	-0.497327
	-0.103803		0.657634	-0.762678
	0.383379		0.27045	-0.364524
	-0.0313655		0.0536137	-0.224319
	0.0730314		-0.0178885	-0.643884
	0.152201		0.0737938	-0.303978
	-0.195884		0.163897	-0.166232
	-0.331532		0.901757	-0.68625
	-0.243083		-0.407914	0.133781
	-0.297791		-0.0494279	-0.196843
	-0.0987589		0.558968	-1.23268
	0.0581529		-0.306451	0.355082
	0.0682794		0.378544	-0.572125
	-0.335451		1.1063	-0.330481
	-0.00256397		0.227842	-0.746773
	0.0370115		0.53916	-0.542456
	-0.142341		0.178762	-0.226289
	-0.110133		0.194276	-0.373548
	-0.17412		0.449163	-0.309607
	-0.164114		0.23463	-0.441146
	-0.00438017		-0.357389	0.500688
	0.138317		0.209532	-0.517083
	0.0217595		-0.329386	-0.372354
	-0.00603033		-0.38673	-0.483044
	-0.154246		-0.0655751	0.235535
	0.160673		-1.25918	-0.276321
	-0.27447		0.823416	-0.557645
	-0.10214		-0.130944	-0.203087
	0.200534		0.620102	0.387896
	0.335658		-0.235918	-0.384001
	-0.310623		0.394323	-0.387857
	0.0166609		0.140675	-0.138457
	-0.133265		0.854041	-1.05913
	-0.0397019		0.0773518	-0.711651
	0.109924		0.287359	-0.155752
	-0.0752363		-1.1946	-0.596918
	0.0982651		0.231401	-0.152972
	-0.238552		0.504669	-0.349474
	0.0421575		-0.440937	0.019949
	-0.0221796		0.98594	-0.253206
	-0.0567395		0.494686	-0.399732
	0.180777		0.303634	0.116544
	0.0748169		1.64246	0.193522
	-0.0486725		0.079365	-0.687779
	-0.468631		-0.244509	-0.0424673
	0.225173		0.0473592	-0.217763
	-0.313919		-0.22289	-0.2983
	-0.0136238		0.0671234	0.300489
	-0.178013		0.386561	0.938857
	0.340583		0.880849	-0.136381
	0.0552167		0.15728	-1.03767
	-0.00149885		0.800018	-0.279307
	0.269031		0.651338	-0.39304
	0.00870394		0.24806	-0.585785
	-0.145552		-0.167247	-0.504124
	-0.0777132		-0.349525	-0.00805477
	0.740089		-0.0778062	-0.489847
	-0.0461652		0.905577	-0.663005
	-0.0393923		0.0877842	-0.386916
	-0.185187		0.423999	0.146658
	-0.46947		-0.303309	-0.243637
	0.00635828		0.170143	0.0849517
	-0.258605		0.108878	-0.719759
	0.290955		-0.290286	0.204644
	0.0699749		0.436798	-0.12991
	0.138586		-0.0408386	-0.449176
	0.64826		-0.190367	-0.369691
	0.212177		0.607164	-0.404786
	0.0135915		-0.212689	-0.318714
	-0.302118		0.227679	-0.363932
	-0.0305008		0.551095	-1.41055
	-0.102807		0.465379	-0.454977
	-0.176242		-0.0364441	-0.208366
	0.0471549		0.549248	-0.617659
	0.219527		0.166433	-0.258771
	0.262141		-0.113976	-0.556387
	-0.391883		0.0813865	-0.425544
	-0.146143		-0.523085	-0.421195
	0.098396		1.04062	-0.274713
	-0.575788		-0.267047	0.173428
	0.208023		0.458386	0.173839
	-0.139886		0.358155	-0.0353756
	0.0479944		0.867165	-0.362569
	-0.232173		0.546772	-0.5483
	-0.343543		-0.249317	-0.0336199
	0.13138		0.348336	0.182303
	-0.45047		-0.245122	-0.895977
	-0.147971		0.0722339	-0.733059
	-0.249409		0.235081	-0.216568
	0.17652		0.292783	-0.862374
	-0.0587546		0.711266	-0.143185
	-0.551701		0.381562	-0.525983
	-0.00279721		0.307818	-0.151666
	0.122205		-0.659463	0.0385605
	-0.183829		-0.021191	0.122824
	0.306244		0.828538	0.397222
	-0.0609488		-0.125547	-0.29971
	0.000842375		0.0339984	-0.274434
	-0.300036		0.146241	-0.365707
	-0.227945		-1.36717	0.139427
	0.0371132		0.0296406	-0.904973
	0.0633567		0.711056	-0.51164
	-0.109645		-0.150042	-0.204145
	-0.106794		0.297653	-0.901867
	-0.0684418		0.691418	-0.553171
	0.323269		0.787714	-0.435669
	0.0454559		0.37562	-0.523083
	-0.275966		0.118027	-0.859907
	0.10119		0.437328	-1.00987
	0.00632802		0.0710322	-0.0961056
	-0.0615159		-0.378659	-0.704523
	-0.00907691		-0.72415	-0.107795
	-0.130576		0.257631	-0.466513
	-0.125965		-1.31774	-0.331261
	0.104269		0.560309	-0.457502
	-0.0733784		1.13027	0.223047
	0.17176		0.36604	-0.365977
	0.425621		-0.752288	-0.615294
	-0.424655		-0.0113841	-0.2466
	0.115124		-0.820624	-0.47335
	-0.0723032		1.1179	-0.812722
	0.030169		0.298768	-1.00238
	0.173587		0.200422	-0.577294
	-0.0320767		-1.47073	0.60922
	0.356067		-0.259962	-0.511606
	0.305769		1.12107	-0.34384
	-0.334565		0.793604	0.063339
	0.163134		-0.292753	-0.842511
	0.092328		-0.461771	-0.00168892
	0.144521		0.301091	-0.266979
	0.0830778		0.288151	-0.867313
	-0.178288		-0.542247	-0.776082
	-0.0336132		0.55664	-0.463103
	0.0407053		-0.100725	-0.79158
	0.381785		-0.309428	0.299582
	0.442809		0.254133	-0.209216
	-0.178908		0.162254	-0.739328
	-0.0332843		0.0838374	-0.236418
	0.0398329		-0.226633	0.180449
	-0.170778		0.0972308	0.00174078
	-0.163614		-0.930081	-0.0481649
	0.0368465		-0.41969	-0.0692743
	-0.132486		0.238494	-0.454502
	0.22502		-0.171894	-0.389851
	-0.00289418		0.0113769	-0.25265
	0.0293719		-0.232217	-0.566472
	-0.270525		-0.521646	0.214502
	0.0413894		-0.43716	0.0476984
	0.0875326		0.216006	-0.799023
	0.347632		0.675008	-0.634304
	-0.300532		0.708342	0.0155825
	-0.321079		-0.378975	-0.34365
	0.0497074		0.168585	-0.0645312
	-0.00912193		0.442608	0.0302678
	-0.380804		0.195939	-1.37115
	0.0959085		-0.851328	-0.0809424
	-0.268626		0.548393	0.0134433
	-0.0590733		0.234095	-0.130337
	-0.167452		0.968546	-0.17757
	0.0333301		-1.02146	-0.191052
	0.619803		-0.00156622	-0.533194
	-0.170508		0.235809	-0.325962
	-0.0523043		0.921732	-0.364711
	-0.805812		0.611513	-0.645653
	-0.170005		0.264047	-0.582958
	0.0367374		-0.160921	-0.319862
	-0.246996		0.75352	-0.776084
	-0.210517		0.497184	-0.331294
	0.0969187		0.321453	0.335166
	0.0144009		0.612283	-1.28195
	0.0715008		-0.384953	0.0721285
	-0.206484		-0.443174	-0.520896
	-0.0219407		0.44456	-0.696777
	-0.212963		0.104452	-0.266973
	-0.372304		0.250521	0.200205
	-0.530184		0.184296	-0.869676
	-0.123693		0.0559647	-0.030669
	0.123842		0.756107	-0.100271
	0.0722558		0.454953	-0.0999508
	-0.166621		0.110818	-0.473881
	-0.565042		0.219094	-0.854565
	-0.285152		0.238596	-0.656018
	0.0218012		-0.69233	-0.850477
	-0.286792		0.0773396	-0.590744
	0.685104		-0.0143446	-0.0192876
	-0.0721979		-0.466587	-0.442112
	0.0195743		-0.433177	-0.337576
	-0.131639		0.338306	-0.362235
	-0.100204		1.16037	-0.406134
	-0.145425		0.992911	-0.634386
	0.0664444		-0.450374	-0.328154
	-0.0770573		0.213797	-0.162407
	-0.632061		-0.419598	-0.800811
	-0.0175453		-0.101755	-0.0281345
	-0.155559		0.595849	-0.113732
	-0.125615		0.743429	-0.238968
	-0.157456		-0.295732	-0.094528
	0.154934		1.56827	-0.224997
	-0.00220776		-0.248965	-0.750624
	-0.0171627		-0.408428	-0.241916
	-0.213038		-0.443944	-0.222511
	0.234355		0.131347	-0.269973
	0.0532003		1.10906	-0.414194
	-0.0817712		-0.444748	-0.932264
	-0.285751		-0.591319	0.162203
	-0.296123		0.234211	-0.419596
	-0.0524322		-0.544842	-0.361012
	-0.0605332		0.484727	-0.572496
	-0.120569		-0.630345	-0.0785624
	-0.0988738		0.38309	-0.508293
	-0.0427309		-1.26048	-0.735617
	-0.24451		-0.308592	-0.457153
	-0.200243		-0.767772	-0.111458
	0.192494		0.0474246	-0.071107
	0.534154		-1.31869	-0.266722
	0.119263		-0.401389	-0.248656
	-0.182603		0.525613	-0.37169
	-0.0266441		0.257878	0.48378
	-0.528911		-0.685551	0.0595934
	-0.202388		-0.130196	-1.2331
	-0.257352		0.288035	0.390891
	0.0278067		0.480401	-0.127932
	0.0814344		-0.398728	0.151351
	0.0773217		-0.594345	-0.431052
	-0.0258405		0.332787	-0.160487
	-0.260148		-0.918874	-0.790388
	0.0925785		0.592714	0.0513668
	-0.239848		-0.622028	-0.0773193
	-0.36127		0.0305125	0.095802
	0.0424504		-0.21547	-0.920823
	0.168351		0.0137647	-0.089765
	0.545494		0.276702	0.227394
	0.0788194		-0.990392	-0.422331
	-0.261639		0.565503	0.0721197
	0.129378		0.975661	0.031295
	-0.111264		0.241651	-0.706054
	-0.174073		0.620766	-0.582356
	-0.145478		0.562968	-0.646915
	0.260933		0.109038	-0.475136
	0.168016		-0.527484	0.207385
	0.208732		1.27762	-0.96075
	-0.229993		-0.699758	-0.181716
	-0.0734316		-0.431372	-0.723356
	-0.149554		0.482893	-0.225755
	-0.185062		0.568027	-0.592851
	-0.317952		-0.324363	-0.0838914
	-0.180212		0.175471	-0.462019
	-0.0181833		-1.14977	-0.303926
	-0.00226201		0.13202	-0.899546
	0.233917		0.837123	-0.0162973
	-0.23344		-0.602539	0.214779
	0.375949		0.024398	-0.389273
	-0.164984		0.278532	-0.176045
	-0.209643		0.0629054	-0.957575
	-0.261679		-0.0854116	-0.450337
	-0.0472542		1.01072	-0.110039
	-0.0318535		-1.09377	-0.0142868
	-0.361763		1.04521	-1.1147
	0.0191202		-0.0961329	0.242715
	-0.114758		0.461225	-0.385695
	0.00326879		-0.0785317	0.0143665
	-0.00221299		-0.113649	-0.431456
	0.121483		0.713749	-0.200667
	-0.188566		0.514855	-0.333441
	-0.118822		-0.43523	-0.491928
	0.0253223		-0.503404	-0.600121
	-0.0415927		-0.425183	-0.411513
	-0.247447		-0.179416	-0.153554
	-0.0826668		0.0598774	-0.607262
	-0.149102		0.497462	-0.644283
	0.438517		0.381487	-0.0757795
	0.0716799		1.16	-0.362744
	-0.278041		-0.405311	-0.39318
	-0.0188176		0.430373	-0.299941
	0.0321794		0.00248494	-0.325127
	0.0740753		0.102846	-0.428199
	0.16096		-0.551391	-0.722191
	0.321651		-0.0303126	0.262507
	0.13277		-0.251677	-0.479301
	0.098987		0.519768	0.1523
	-0.0681351		0.480831	-0.0258533
	-0.581538		-0.391401	-0.609366
	-0.454058		-0.507391	-0.326587
	0.0943376		0.209362	-0.1215
	-0.0781769		0.0507087	0.0315189
	0.283171		0.464739	-0.302947
	-0.18036		0.122618	-0.126017
	-0.0820898		0.0444386	-0.524211
	-0.164008		-0.98236	-0.0239975
	0.108632		0.402409	-0.146493
	0.628863		0.850679	-0.216477
	-0.200434		0.274324	-0.398965
	0.159043		0.564392	-0.112284
	-0.02988		-0.114654	0.147441
	0.715197		0.818043	0.528645
	-0.288442		-0.541281	-0.882228
	-0.105642		0.205637	-0.11559
	-0.0481782		0.221126	-0.178165
	-0.146615		0.881401	-0.0723896
	-0.249768		0.135225	-0.0821448
	0.248299		-0.338361	-0.0553926
	0.478526		0.442023	-0.253541
	0.168659		-0.576214	-0.603024
	0.641175		1.17347	-0.303953
	-0.0523995		-0.21465	0.147523
	-0.339169		0.23582	-0.470233
	-0.0638115		0.377759	-0.0283078
	-0.332474		-0.18716	-0.329836
	-0.0468043		-0.261775	-0.0907726
	0.108959		-0.0406484	0.000360552
	-0.0954162		-0.162655	0.0103389
	-0.26719		0.170639	0.0754241
	-0.302606		-0.375423	-0.157091
	0.416846		0.604493	-0.59797
	-0.526179		0.731146	-0.563012
	0.0654543		0.527383	-0.946238
	-0.0256118		0.959195	-0.564356
	0.190386		0.309796	-0.113183
	-0.143839		1.09831	-0.0699836
	0.200472		-1.09169	-0.0965484
	0.118263		0.155504	-0.413618
	-0.0863177		0.0293605	-0.307008
	-0.0447522		-0.373155	-0.466541
	-0.486077		0.223043	-0.684626
	-0.14142		0.284575	-0.213754
	0.028776		0.555749	0.155039
	0.273778		0.592902	-0.282551
	-0.0205167		-0.317827	-0.0258297
	-0.0221344		-0.373925	-0.185598
	-0.0617626		1.26329	-0.0725608
	0.0764265		0.370812	0.0706727
	-0.0680935		0.380738	0.348302
	0.21548		0.699346	-0.00756272
	0.300839		2.09982	-0.228267
	0.139349		-0.579274	-0.754735
	0.0975225			-1.05019
	-0.163929			-0.669528
	-0.124865			-0.113841
	-0.0832115			-0.0953323
	0.11894			0.302564
	-0.256007			0.43937
	-0.0432629			-0.075562
	0.0263616			-0.427541
	0.0402752			-0.216535
	-0.261605			-0.218525
	-0.336082			-0.0644967
	-0.0525629			-0.113813
	-0.0377142			-0.633095
	-0.149138			-0.404209
	-0.141684			-0.246872
	0.11866			-0.0794798
	0.134057			-0.931337
	0.100746			0.157987
	-0.213223			0.206367
	0.117439			-0.810402
	-0.125063			0.443381
	0.358545			0.443242
	-0.453409			-0.172728
	-0.15028			-0.119731
	-0.133289			-0.343492
	-0.596107			0.089463
	0.197943			0.200316
	-0.148502			-0.438229
	0.00238366			-0.175684
	-0.633095			-0.661645
	0.0920033			-0.190109
	-0.415023			-0.580571
	0.0241453			-0.781408
	-0.288836			-0.717011
	-0.312517			-0.0148929
	-0.0616507			0.382996
	0.27828			-0.486181
	-0.147207			-0.574642
	-0.226106			-0.223566
	0.0540891			0.436372
	-0.0874645			-0.0977391
	-0.255917			-0.302224
	0.0864448			-0.684124
	-0.177028			-0.687548
	0.0947907			-0.240719
	-0.107491			-0.293085
	-0.314059			-0.264704
	-0.167743			-0.182692
	-0.258388			-0.118308
	-0.188252			-0.325282
	0.188995			-0.191872
	-0.111354			-0.133811
	-0.111741			-0.201909
	-0.162814			0.397591
	-0.56396			0.131606
	0.0244602			-0.285671
	-0.459139			0.0843589
	-0.101839			0.391248
	-0.155013			-0.297005
	-0.369356			-0.477336
	-0.0555714			0.286352
	0.12734			-0.288622
	0.129255			0.392452
	-0.101617			0.00315174
	0.0734481			-0.165096
	-0.140547			-0.150394
	-0.0553521			-0.220019
	-0.0961012			0.0173084
	0.252345			-0.821177
	-0.142409			-0.320321
	-0.461884			-0.204177
	-0.382551			-0.268785
	-0.0923119			0.0253823
	-0.086639			-0.211654
	-0.133756			0.430992
	0.11875			-0.417687
	-0.168113			-0.151725
	-0.0845636			0.0229236
	0.03774			-0.341698
	-0.0926889			-0.120216
	-0.00100067			-0.0796129
	0.203895			-0.345383
	-0.181677			-0.0784446
	-0.059372			-0.625947
	0.109061			-0.341122
	-0.0802844			-0.567754
	-0.779177			-0.894458
	0.240716			-0.12457
	0.0653146			-0.409317
	0.0162979			-0.0610954
	0.00901098			-0.473798
	-0.289105			-0.256052
	0.118647			-0.043591
	0.091614			0.511426
	-0.0603392			-0.27087
	0.0326659			-0.216817
	-0.207839			-0.31645
	0.341127			0.0722577
	0.496378			-0.631358
	0.0178172			-0.0983618
	-0.0369362			-0.292709
	0.00557331			-0.474757
	0.119189			0.75992
	0.360121			-0.646941
	-0.55639			-0.118399
	-0.154854			0.00235414
	0.461788			-0.0798834
	-0.0113776			-0.0123228
	0.013607			0.057547
	-0.109786			-0.0649324
	0.0128679			0.0194626
	-0.386433			-1.27479
	0.130388			-0.280077
	0.12342			-0.944434
	-0.109969			-0.134705
	0.0223273			0.0195404
	-0.540165			-0.54914
	-0.108102			-0.0328597
	0.0751261			-0.403899
	0.0249768			0.167733
	-0.250413			0.171049
	-0.00231769			-0.376001
	0.162938			-0.0419514
	-0.0279302			-0.241279
	-0.333947			0.238386
	-0.313929			-0.57824
	0.288265			-1.0349
	0.0763323			-0.150205
	-0.101808			-0.610796
	0.0782746			-0.0152302
	-0.0635752			0.488947
	-0.238472			0.163589
	0.0446761			-0.516759
	0.0507854			-0.451295
	-0.315988			0.141795
	-0.335867			-0.271575
	-0.0840333			-0.25644
	-0.135082			-0.297059
	0.561244			-0.801922
	0.76743			0.030158
	0.118118			-0.060676
	-0.224547			-0.143303
	0.141411			-0.372544
	0.00336998			-0.38482
	-0.215405			-0.843297
	-0.0102353			-0.615509
	0.0786561			0.0130923
	0.0686367			-0.491247
	0.0126553			-0.795027
	0.105592			0.586092
	-0.0738007			0.12183
	-0.0394223			-0.473282
	-0.0150256			-0.446134
	-0.391224			-0.505416
	-0.138404			-1.19796
	0.234094			-0.340764
	0.17914			-0.507237
	0.0682078			-0.0394249
	0.00522039			-0.600128
	-0.181152			-0.15847
	-0.120182			0.269996
	0.0268069			-0.131571
	0.0532047			-0.288275
	0.0250884			-0.760141
	0.0236751			0.387229
	-0.240326			0.246014
	0.19358			-0.589335
	-0.144516			1.27282
	-0.162101			-0.379656
	-0.287411			-0.0275317
	-0.0838			0.37883
	0.0266319			-0.0459841
	0.0256037			0.0737641
	0.0607547			-0.237876
	0.215784			-0.230552
	0.519336			-0.489471
	-0.409957			0.130205
	0.315879			-0.292806
	-0.433361			-0.224998
	-0.112355			0.687951
	0.0895986			-0.113899
	-0.0757535			-0.503092
	-0.328516			-0.413913
	-0.0608992			0.625248
	-0.5726			-0.855926
	0.0507244			0.0532145
	-0.1393			-0.325638
	0.101578			-0.702979
	-0.00427737			-0.141414
	-0.280382			-0.615971
	-0.0865517			-0.422728
	-0.120333			-0.0451203
	0.0294424			-0.508721
	-0.150335			-0.739559
	0.374067			-0.157887
	-0.237294			-0.835616
	-0.229965			-0.277873
	-0.0472839			-0.0481215
	0.0186514			0.181409
	0.0744181			-0.195937
	-0.089029			-0.505182
	-0.146571			-0.194799
	0.0658844			-0.151529
	0.126625			-0.380521
	-0.110705			0.0707295
	-0.0696495			-0.604276
	-0.278486			-0.107863
	0.0560538			-0.698497
	0.0757096			-1.23645
	-0.137156			-0.498118
	-0.0930958			-0.37473
	-0.067603			-0.387138
	0.0209137			-0.759392
	-0.0608644			-0.556663
	-0.329639			-0.540495
	0.102904			-0.13044
	0.324437			-0.962043
	-0.100904			0.081982
	0.150469			0.0520014
	-0.109996			-0.614751
	-0.0489012			-0.379309
	-0.0867421			-0.559505
	-0.0827784			-0.241007
	0.188263			-0.787754
	-0.0133035			0.194802
	0.0661524			-0.354736
	0.141177			0.321506
	-0.30101			-0.296034
	0.0700983			-0.462054
	-0.0167468			0.236643
	0.341841			-0.216012
	-0.0336934			-0.178432
	0.0622488			-0.404597
	0.113119			-0.112755
	0.0415628			-0.304941
	-0.00205098			0.260819
	0.167461			-0.724523
	0.201453			0.247509
	-0.0979123			-0.212506
	0.108661			-0.80429
	0.311616			-0.190027
	-0.202303			-0.89881
	0.121967			-0.140094
	0.117867			-0.445589
	0.0979182			-0.439871
	-0.0470043			-0.255382
	-0.222018			-0.374093
	-0.301709			0.433483
	-0.119077			-0.267996
	-0.145573			0.376696
	-0.201597			0.164943
	-0.113248			-0.142074
	-0.132882			-0.0125684
	0.389632			0.448312
	-0.0854767			-0.258846
	-0.1332			-0.332695
	-0.131078			0.186718
	-0.0675446			-0.344966
	0.0980657			-0.189097
	-0.151547			0.0352082
	0.0737026			-0.263944
	-0.117121			-0.145006
	-0.140371			-0.408445
	-0.062			0.0345131
	-0.167096			-0.492467
	-0.0421647			-0.207529
	-0.0838569			-0.422681
	-0.0334324			-0.378736
	-0.174203			-0.166377
	-0.287954			-0.0351168
	-0.0083182			-0.315464
	0.115237			-0.0858759
	-0.0904457			-0.54371
	-0.0102389			-0.0951114
	0.00533076			0.132683
	-0.0353289			-0.54277
	-0.0962486			0.124471
	0.132825			-0.69418
	0.00988498			0.219774
	-0.127448			-0.451308
	-0.139753			-0.859557
	-0.302468			-0.282685
	-0.0603377			-0.585964
	-0.126031			-0.158508
	0.284085			-0.324808
	-0.105516			-0.214995
	-0.259481			-0.937686
	0.0521342			-0.297453
	0.0133484			0.0742846
	0.190847			-0.230404
	0.352303			-0.166949
	0.00249216			-0.654077
	-0.0525936			-0.16292
	-0.547085			-0.152018
	-0.215854			0.426526
	-0.271862			-0.294118
	0.257859			0.172912
	-0.492721			0.0407641
	-0.0703851			-0.0923046
	0.297561			0.0302296
	0.0165473			-0.00140719
	-0.0226253			0.278117
	0.332617			-0.429217
	-0.0397341			-0.154903
	-0.304854			-0.0312444
	0.0296227			-0.790385
	0.106576			-0.391366
	0.080883			0.00435091
	0.0219804			-0.123374
	0.109911			-0.100757
	0.0361712			-0.451352
	-0.370201			-0.141636
	-0.425119			-0.0438798
	-0.0435926			-0.704823
	0.236631			-0.33542
	-0.0268825			0.0198336
	-0.096112			-0.153867
	-0.0138365			0.23203
	-0.18726			-0.154962
	0.176685			-0.619983
	-0.130287			-0.502397
	0.193318			-0.0917084
	-0.677917			0.0662282
	0.0450386			0.216512
	-0.054665			0.0602278
	0.173576			-0.313309
	0.126668			-0.195987
	-0.454861			-0.152102
	-0.300273			-0.0824718
	0.00905343			0.0924264
	0.207688			-0.107859
	-0.0774678			-0.218545
	0.0335068			0.428565
	0.187096			-0.042231
	0.226204			0.356136
	0.0372373			0.187347
	0.147018			-0.210602
	0.0824508			-1.05309
	-0.322375			0.551217
	-0.125332			-0.474884
	-0.183575			-0.344604
	0.125695			-0.570739
	0.192724			-0.277006
	0.200697			-0.274351
	0.227284			0.0724792
	0.0069679			-0.409442
	-0.0340259			-0.266652
	-0.147943			-0.0820348
	-0.0682542			-0.0433758
	-0.239179			-0.485213
	0.00837219			1.06969
	-0.0521959			-0.063802
	0.215775			0.304257
	0.454387			-0.639481
	-0.392763			-0.270173
	-0.0937402			-0.233982
	-0.169346			0.118285
	-0.347871			-0.506911
	0.0540136			-0.697329
	-0.0451925			-0.0309668
	-0.21015			0.000410088
	-0.0100929			0.512288
	0.244423			-0.365591
	-0.152217			-0.557606
	0.137718			-0.176591
	-0.0395629			-0.329648
	-0.0324407			-0.355005
	0.211221			-0.404873
	0.153217			0.831699
	0.520018			-1.09176
	-0.0694297			-0.478972
	0.0385123			-0.311304
	0.0311677			-0.344416
	0.137687			-1.08753
	-0.103405			-0.131072
	0.0955932			-0.320003
	-0.0379153			0.175734
	0.0374313			-0.152576
	0.638123			0.0961988
	-0.196707			-0.76429
	-0.137295			0.134973
	0.33456			0.132508
	-0.00150176			-0.371782
	0.123146			-0.142425
	-0.272994			-0.453806
	0.0185502			-0.492605
	-0.201145			-0.115679
	-0.0451508			-0.218244
	-0.132748			-0.143199
	0.0375413			-0.0502293
	0.272696			-0.0221493
	0.213752			-0.49187
	0.129717			-0.310854
	-0.334513			-0.336427
	-0.13756			-0.0677312
	0.0128189			-0.123276
	-0.267669			-0.347795
	-0.0715267			0.122947
	-0.00785885			0.215427
	-0.0630406			0.16868
	0.164335			-0.0162247
	-0.154149			-0.215177
	0.0245608			-0.990344
	0.096836			-0.707193
	-0.204433			-0.347582
	0.12454			0.345905
	0.10863			-0.0627974
	0.398661			-0.279349
[truncated: 740 more rows]

## Sheet: Fig 3f
	Decreasing				Increasing
1	2	3		1	2	3
-0.50883	-1.99231	0.576098		-0.02437	-0.31079	0.818245
-0.31869	-0.87264	-0.256575		-1.25568	0.140315	1.7586
-0.58102	-0.61654	-0.0428704		-0.18077	-0.21653	0.661474
-0.02382	-0.09403	-0.284059		0.01399	-0.17751	0.236639
-0.16602	0.05423	-0.946507		-0.58202	0.159046	-0.03579
-0.17828	-1.01665	-2.61168		-0.1287	1.77185	-0.34091
-0.54818	-0.12772	-0.872638		-0.80274	-0.11007	0.594022
0.259486	0.037038	-0.4777		-0.09028	-0.02269	-0.17588
0.591634	-0.06922	-0.677713		0.090339	0.142402	-0.66559
-0.89961	-0.22292	-0.40048		0.287707	0.682319	1.46235
-0.42009	-0.54108	-0.243858		-0.11778	0.232167	1.29016
-0.45365	-0.87594	-0.167077		0.960815	-2.61168	0.204044
-0.11809	-0.62056	-0.379006		-0.80274	-0.6739	0.083678
-0.33374	-0.77334	-1.59611		-0.38431	0.055956	-0.30301
-0.18709	0.990513	-0.0918865		0.090699	0.136535	0.468669
-0.54769	-1.15201	-0.968741		1.09745	0.331472	-0.54769
-0.30001	-0.33011	-0.216222		-0.05927	0.030182	1.90233
-0.33853	-3.39402	-0.384307		-0.36441	-0.12528	-0.28176
0.19249	-0.02747	-0.693575		-0.02437	0.260119	-0.09974
0.301258	-0.23786	-0.649348		0.430877	-0.31974	-0.12792
0.089166	-0.00371	-1.41342		-0.45794	-0.08996	-0.2401
-0.70342	-0.46898	-1.70771		1.60387	0.957748	-0.14931
0.048362	-0.60725	-0.334824		0.173468	-0.19063
-0.49876	-1.03976	0.0972606		-0.36818
-0.09309	-0.63954	-0.989149		-0.33853
-1.86845	0.268782	-0.0588903		1.11618
-1.76385	-0.14716	-2.61168		0.422566
-0.63954	-0.1642	-0.437026		-0.08692
-0.61022	-0.41379	-0.221644		-0.73158
-0.42649	0.178015	0.594022		-0.39588
-0.74817	-0.34262	-0.0752708		-0.24319
1.12767	0.039654	-0.582025		1.68227
-0.13783	-1.53432	-1.21508		0.519421
0.262345	-1.01841	0.249665		0.594022
-0.40341	-0.45365	-1.86845		-0.1062
-0.47676	-2.21935	-1.00603		-0.68946
0.042	-2.21935	-0.159382		-0.19337
0.599636	-0.36818	-1.44544		-0.07908
-0.19544	-0.80987	-0.799585		0.674144
-0.28578	-0.07224	-2.21935
0.623632	-0.01637	-0.384307
-0.24234	-0.22085	-0.907922
0.039578	0.640739	0.00562244
-0.62783	-1.00603	-1.00603
0.430219	-0.35873	-0.277396
-0.31514	-0.9724	-0.218018
-0.54769	-0.23133	-0.0649215
-1.07674	-0.43585	0.271446
-0.03547	-1.32022	-1.67976
-0.73423	-0.3222	-0.620558
0.225616	-0.29005	1.84011
-0.45824	-0.58462	-0.10562
-0.98915	-0.11531	-0.361766
-0.33853	-0.32595	-0.695813
-0.10928	-0.09922	-0.0832364
-0.79993	-0.66227	-1.12406
-0.5995	-0.06589	-1.25586
0.027933	0.089166	-0.999076
-0.73423	-1.03692	-3.15547
-0.23035	0.257334	-0.200656
0.041221	-2.1419	-0.5086
-0.33011	-0.42009	-0.498757
0.968542	-0.06922	-1.86845
0.168419	-0.77649	-2.6558
-0.54054	0.178133	-0.379006
-0.04079	0.053728	-1.59828
-0.80274	-1.49295	-0.674363
-0.2845	-0.22893	-1.44161
-0.19102	-0.87903	-0.179268
-0.16708	-0.0243	-0.161072
-0.30118	-0.10065	-0.734229
-0.53468	-0.88483	-1.44544
-0.26904	-0.17838	-0.168613
-0.46998	-0.09403	-0.40048
-0.33853	-0.56977	-0.521811
0.307979	-0.39588	-0.199497
0.109865	-0.89216	-0.269041
-0.87594	-0.18766	-0.816434
0.868476	-0.73423	-0.164506
-0.21028	-0.54769	-0.829375
-0.42101	-0.66766	-0.572715
-0.6573	-0.70342	-0.799933
-0.42441	-0.08006	0.142653
-0.83184	-1.35493	-1.03975
-1.55363	-0.50883	-1.22305
-0.17181	-0.24796	-0.188343
0.771379	0.330685	-0.872638
-0.40396	-0.58202	-0.465634
0.682319	-0.29434	-0.693575
0.240734	-0.15228	1.38203
-0.30432	0.035058	-0.334824
0.151018	-0.1642	-0.74607
0.224254	-0.19825	-1.59611
-0.22893	-0.32321	-0.2142
-0.11389	0.086498	-1.25577
-0.09922	-0.80274	-0.277396
-0.02553	-1.25577	-1.9441
-0.11101	-0.43585	-0.103541
0.058852	0.990513	-0.968741
0.197421	-0.12027	-0.478835
0.062084	-0.87594	-1.32422
0.068229	-0.25572	-1.12032
-0.62731	0.081283	-0.851451
-0.7294	-0.54769	0.335877
-0.33892	-0.00573	-0.606195
-0.33314	-0.64935	0.706747
-0.09189	-0.24386	-0.403415
-0.87264	-0.14259	-0.972397
-0.13498	0.841897	-0.243858
-0.68412	-0.20986	-2.21935
-0.23133	-0.02383	-1.76385
-0.09922	-0.02007	-0.259661
-0.04413	-1.37514	-0.0317957
0.901733	-0.68593	-0.580981
-0.26904	-0.03955	-1.53432
0.29289	-0.08703	-0.734229
0.115067	0.070403	-0.471095
-1.12406	-0.54769	-0.134976
0.035867	-0.24656	-0.495395
0.034693	-0.33016	-1.21508
-0.54818	-1.25577	-0.364504
-0.27115	-0.19142	-0.187663
-0.35607	-0.87594	-0.580981
0.259486	-0.19205	-0.695813
0.483522	-0.12218	-0.606195
0.153038	0.048362	-1.86845
0.784981	-0.25643	-0.277396
-0.01077	-0.61977	-0.216423
1.16931	-0.1995	-0.886161
0.000875	-0.42301
0.10181	-0.0947
-0.07051	-0.04991
0.109865	-0.89961
0.006339	0.004053
0.507662	-0.08703
0.05423	-0.50883
-1.29415	-0.28406
-0.20019	-0.37832
-0.02521	-0.80274
-0.1585	0.341476
1.67306	0.060232
-0.54769	-0.16708
-0.00675	1.52971
-0.14929	0.045675
0.31411	1.52971
-0.45828	-2.10577
-0.87594	-0.08248
1.35461	0.018808
1.13621	-0.01769
-0.62778	-0.02905
0.013498	-1.00121
0.109522	-0.16838
-0.16739	-0.63335
-0.10716	-1.76385
0.011609	-1.40551
-0.15518	0.842245
-0.13031	0.555179
0.75566	0.183377
-0.17674	0.528996
-0.02382	-0.34229
-0.21952	-0.15899
0.009109	-0.34691
-0.0243	-1.25568
-0.70342	-0.15766
-0.11145	-0.02898
-0.37243	-0.60001
-0.25643	-2.61168
0.000875	1.50614
-1.51166	-0.20059
0.287707	-0.32008
-0.23035	-0.33374
-1.37514	-0.03955
0.05423	-0.61632
-0.20228	-0.54769
0.010626	-0.05005
-0.1122	-0.62363
-0.76561	-0.08027
0.118423	-0.21736
-0.17225	-0.28406
-0.20038	-0.77649
-0.07908	-1.37503
-0.99061	0.317314
0.623632	0.00668
-0.47676	-0.56894
-0.21722	-1.80415
0.056272
0.477001
0.051017
0.312265
7.32e-05
1.20276
-0.54818
0.901733
1.16931
0.372395
-0.14931
-0.09353
-0.01254
-0.02437
0.33367
0.154477
-0.34091
0.013498
0.05423
-0.48562
0.165615
0.180693
-0.14929
0.317672
-0.46619
-0.32416
-0.7479
-0.65593
0.314339
-0.18304
-0.20344
-0.32912
0.31411
0.118374
1.08212
-0.68946
0.623084
-0.32988
-0.1929
0.0172
-0.33853
-0.14903
-0.03633
1.7586
1.53888
0.074729
-0.11101
2.04007
-0.01727
0.298453
-1.76385
0.136047
-0.88483
-0.31974
-0.1804
-0.08703
1.04867
0.348663
1.31298
2.98765
-0.15405
0.018808
0.109093
-1.76385
-0.42649
-0.08438
0.507124
-0.7239
0.268939
-0.00675

## Sheet: Fig 4e
	CHD7 Ctrl			CHD7 cKO
Lobule 1	179.78	209.92	214.92	235.19	250.76	271.6
Lobule 3	256.45	224.81	217.56	141.72	189.26	167.12
Lobule 5	234.17	220.88	217.02	223.6	242.41	181.36

## Sheet: Fig 4f
S-2	-0.42784
S-2	-0.44934
S-2	-0.38988
S-2	-0.46262
S-1	-0.24064
S-1	-0.24772
S-1	-0.20794
S-1	-0.22364
S+1	0.245982
S+1	0.247193
S+1	0.212345
S+1	0.23525
S+2	0.443882
S+2	0.465525
S+2	0.407103
S+2	0.448563
TI-2	-0.350785
TI-2	-0.418239
TI-2	-0.379374
TI-2	-0.35634
TI-1	-0.178592
TI-1	-0.213775
TI-1	-0.189375
TI-1	-0.199394
TI+1	0.180227
TI+1	0.211738
TI+1	0.195547
TI+1	0.189374
TI+2	0.378127
TI+2	0.409498
TI+2	0.396778
TI+2	0.384058

## Sheet: Fig 5a
CHD7 Ctrl	CHD7 cKO
11.2483	12.7655
12.2085	10.8442
11.1196	12.3409

## Sheet: Fig 5b
CHD7 Ctrl	CHD7 cKO
90.3044	94.3439
83.4099	97
95.4945	100.323

## Sheet: Fig 5f
CHD7 Ctrl	CHD7 cKO
4.641	4.343
4.75	5.14
4.296	4.742

## Sheet: Fig 5g
CHD7 Ctrl	CHD7 cKO	CHD7 Ctrl	CHD7 cKO
2	1.05882	0.789474	1.3125
1.8	1	1	1.6
1.47059	0.761905	1.2	1.53333

## Sheet: Fig 5h
Day	CHD7 Ctrl									CHD7 cKO
1	6	0	1	0	0	1	0			5	0	0	0	1	0	0	0	0
2	1	2	1	2	1	5	0			3	0	5	0	2	1	11	0	0
3	0	39	4	27	76	17	33			3	2	0	0	0	0	1	0	0
4	0	90	58	71	88	54	87			1	1	2	0	0	0	2	0	0
5	0	84	70	87	86	67	93			2	1	0	0	1	2	1	0	0
6	0	87	71	83	88	88	91			0	0	8	3	9	5	10	2	3
7	1	85	80	89	87	87	93			0	1	0	1	1	3	5	1	3

[truncated: 15 more sheets: Fig 5i, Supp. Fig 1c, Supp. Fig 2d, Supp. Fig 2f, Supp. Fig 2g, Supp. Fig 3d, Supp. Fig 3f, Supp. Fig 4c, Supp. Fig 4e, Supp. Fig 4h, Supp. Fig 5a, Supp. Fig 5b, Supp. Fig 5c, Supp. Fig 5d, Supp. Fig 5e]
